# Supplementary material for: Highly conserved composite transposon harbouring aerobactin iuc3 in Klebsiella pneumoniae from pigs
Source: Microb Genom. 2023 Feb 23;9(2):mgen000960. doi: 10.1099/mgen.0.000960 (PMC9997749; doi:10.1099/mgen.0.000960)
Supplement: Supplementary material 1 [file mgen-9-960-s001.xlsx]

## Sheet: Legend
Supplementary Table S1:
Isolate list and kleborate output
Paper title:	Highly conserved composite transposon harbouring aerobactin iuc3 in Klebsiella pneumoniae from pigs
DOI	https://doi.org/MGEN-D-22-00369
This table contains all included isolates and their respective SRA accessions, as well as the full Kleborate output. Accessions for Nanopore reads and complete genomes are included for the relevant isolates. Accessions for isolates from Thailand that did not harbour aerobactin are not included, but can be found in Leangapichart et al. 2021.

## Sheet: Data
strain	country	long_read_seq	illumina_accession	nanopore_accession	genome_accession	species	species_match	contig_count	N50	largest_contig	total_size	ambiguous_bases	QC_warnings	ST	virulence_score	resistance_score	num_resistance_classes	num_resistance_genes	Yersiniabactin	YbST	Colibactin	CbST	Aerobactin	AbST	Salmochelin	SmST	RmpADC	RmST	rmpA2	wzi	K_locus	K_locus_problems	K_locus_confidence	K_locus_identity	K_locus_missing_genes	O_locus	O_type	O_locus_problems	O_locus_confidence	O_locus_identity	O_locus_missing_genes	AGly_acquired	Col_acquired	Fcyn_acquired	Flq_acquired	Gly_acquired	MLS_acquired	Phe_acquired	Rif_acquired
2019-01-061	Norway	No	SRR19372499			Klebsiella pneumoniae	strong	82	366707	774971	5425012	no	-	ST485	0	0	0	0	-	0	-	0	-	0	-	0	-	0	-	wzi101	KL24	none	Very high	99.03%	NA	O2v1	O2	none	Very high	98.75%	NA	-	-	-	-	-	-	-	-
2019-01-063	Norway	No	SRR19372498			Klebsiella pneumoniae	strong	131	409515	803651	5536175	no	-	ST4248	3	0	0	0	-	0	-	0	iuc 3 (truncated)	25	-	0	-	0	-	wzi280	KL35	none	Very high	99.17%	NA	O5	O5	*	High	94.30%	NA	-	-	-	-	-	-	-	-
2019-01-078	Norway	No	SRR19372381			Klebsiella pneumoniae	strong	58	418262	1027640	5340346	no	-	ST279	0	0	0	0	-	0	-	0	-	0	-	0	-	0	-	wzi417	KL151	none	Very high	99.99%	NA	O5	O5	*	High	94.30%	NA	-	-	-	-	-	-	-	-
2019-01-1066	Norway	No	SRR19372370			Klebsiella pneumoniae	strong	69	358206	789271	5353028	no	-	ST2108	3	0	0	0	-	0	-	0	iuc 3 (truncated)	80	-	0	-	0	-	wzi31	KL31	none	Very high	99.27%	NA	O5	O5	*	High	94.29%	NA	-	-	-	-	-	-	-	-
2019-01-1068	Norway	No	SRR19372471			Klebsiella pneumoniae	strong	107	345331	811632	5498071	no	-	ST3048	4	0	0	0	ybt 10; ICEKp4	397	-	0	iuc 3 (truncated)	88	-	0	-	0	-	wzi2	KL30	none	Very high	99.16%	NA	O1v1	O1	none	Very high	98.24%	NA	-	-	-	-	-	-	-	-
2019-01-1335	Norway	No	SRR19372460			Klebsiella pneumoniae	strong	62	374773	773275	5276532	no	-	ST290	3	0	0	0	-	0	-	0	iuc 3 (truncated)	43	-	0	-	0	-	wzi21	KL21	*	Very high	98.57%	NA	O1v1	O1	none	Very high	98.11%	NA	-	-	-	-	-	-	-	-
2019-01-1336	Norway	Yes	SRR19372431	SRR19667671	JAMCDJ000000000	Klebsiella pneumoniae	strong	59	463284	800699	5456147	no	-	ST1426	3	0	0	0	-	0	-	0	iuc 3 (truncated)	43	-	0	-	0	-	wzi177	KL20	?-	Good	98.48%	KL20_16_manC	O3/O3a	O3/O3a	?-*	Good	95.46%	O3/O3a_01_manC	-	-	-	-	-	-	-	-
2019-01-1338	Norway	No	SRR19372449			Klebsiella pneumoniae	strong	90	344380	697088	5592357	no	-	ST1241	0	0	0	0	-	0	-	0	-	0	-	0	-	0	-	wzi419	KL7	none	Very high	98.44%	NA	O2v2	O2	none	Very high	98.35%	NA	-	-	-	-	-	-	-	-
2019-01-1343	Norway	No	SRR19372410			Klebsiella pneumoniae	strong	72	241103	806052	5352918	no	-	ST3369	3	0	0	0	-	0	-	0	iuc 3 (truncated)	82	-	0	-	0	-	wzi180	KL116	none	Very high	99.80%	NA	O1v1	O1	none	Very high	98.06%	NA	-	-	-	-	-	-	-	-
2019-01-1363	Norway	No	SRR19372399			Klebsiella pneumoniae	strong	73	229010	806052	5353729	no	-	ST3369	3	0	0	0	-	0	-	0	iuc 3 (truncated)	82	-	0	-	0	-	wzi180	KL116	none	Very high	99.80%	NA	O1v1	O1	none	Very high	98.06%	NA	-	-	-	-	-	-	-	-
2019-01-1364	Norway	No	SRR19372388			Klebsiella pneumoniae	strong	52	372020	724358	5497766	no	-	ST111	4	0	0	0	ybt 19; ICEKp16	398	-	0	iuc 3 (truncated)	82	-	0	-	0	-	wzi63	unknown (best match = KL63)	?-	None	99.07%	KL63_07_wbaP,KL63_08_wcsD,KL63_09_wzx,KL63_10_wzy,KL63_11_wcsE,KL63_12_gmd,KL63_13_wcaG,KL63_14,KL63_15_wcaI	O1v2	O1	none	Very high	99.28%	NA	-	-	-	-	-	-	-	-
2019-01-1378	Norway	No	SRR19372497			Klebsiella pneumoniae	strong	80	370084	628170	5520807	no	-	ST168	3	0	0	0	-	0	-	0	iuc 3 (truncated)	88	-	0	-	0	-	wzi39	KL39	none	Very high	99.98%	NA	O3b	O3b	none	Very high	99.16%	NA	-	-	-	-	-	-	-	-
2019-01-1379	Norway	No	SRR19372486			Klebsiella pneumoniae	strong	75	347177	1265619	5358273	no	-	ST4343	3	1	1	1	-	0	-	0	iuc 3 (truncated)	88	-	0	-	0	-	wzi39	KL13	none	Very high	98.82%	NA	O3/O3a	O3/O3a	none	Very high	97.11%	NA	-	-	-	-	-	-	-	-
2019-01-1380	Norway	No	SRR19372475			Klebsiella variicola subsp. variicola	strong	115	411677	760313	5793118	no	-	ST4705	0	0	0	0	-	0	-	0	-	0	-	0	-	0	-	wzi32	KL31	*	High	90.50%	NA	O3/O3a	O3/O3a	none	Very high	99.26%	NA	-	-	-	-	-	-	-	-
2019-01-1381	Norway	No	SRR19372436			Klebsiella pneumoniae	strong	102	355924	521414	5352234	no	-	ST4715	3	0	0	0	-	0	-	0	iuc 3 (truncated)	88	-	0	-	0	-	wzi173	KL27	none	Very high	99.45%	NA	O2v2	O2	none	Very high	98.47%	NA	-	-	-	-	-	-	-	-
2019-01-1382	Norway	No	SRR19372425			Klebsiella pneumoniae	strong	119	264112	701801	5585258	no	-	ST113	4	0	0	0	ybt 8; ICEKp3	399	-	0	iuc 3 (truncated)	69	-	0	-	0	-	wzi355	KL114	?-	Good	99.21%	KL114_17_manC	O3/O3a	O3/O3a	?-	Good	97.84%	O3/O3a_01_manC	-	-	-	-	-	-	-	-
2019-01-1383	Norway	No	SRR19372386			Klebsiella pneumoniae	strong	88	327875	605780	5471412	no	-	ST219	3	0	0	0	-	0	-	0	iuc 3 (truncated)	82	-	0	-	0	-	wzi122	KL121	none	Very high	99.99%	NA	O1v1	O1	none	Very high	98.55%	NA	-	-	-	-	-	-	-	-
2019-01-1384	Norway	No	SRR19372385			Klebsiella pneumoniae	strong	90	302517	830029	5395145	no	-	ST4567	3	0	0	0	-	0	-	0	iuc 3 (truncated)	88	-	0	-	0	-	-	KL31	?-	Good	99.46%	KL31_18_manC,KL31_19_manB	O3b	O3b	?-	Good	99.18%	O3b_01_manC,O3b_02_manB	-	-	-	-	-	-	-	-
2019-01-154	Norway	No	SRR19372384			Klebsiella pneumoniae	strong	87	372691	720307	5484357	no	-	ST866	4	0	0	0	ybt 18; ICEKp15	400	-	0	iuc 3 (truncated)	74	-	0	-	0	-	wzi478	KL46	none	Very high	98.62%	NA	O3b	O3b	none	Very high	99.13%	NA	-	-	-	-	-	-	-	-
2019-01-156	Norway	No	SRR19372383			Klebsiella pneumoniae	strong	97	302902	654665	5520223	no	-	ST1832	3	0	0	0	-	0	-	0	iuc 3 (truncated)	25	-	0	-	0	-	wzi150	KL46	?-+	Good	99.13%	KL46_07_wcaJ,KL46_19_manB	O3b	O3b	?-	Good	99.33%	O3b_02_manB	-	-	-	-	-	-	-	-
2019-01-1635	Norway	No	SRR19372382			Klebsiella pneumoniae	strong	79	261169	686074	5397655	no	-	ST290	3	0	0	0	-	0	-	0	iuc 3 (truncated)	82	-	0	-	0	-	wzi21	KL21	*	Very high	98.57%	NA	O1v1	O1	none	Very high	98.11%	NA	-	-	-	-	-	-	-	-
2019-01-1638	Norway	No	SRR19372380			Klebsiella pneumoniae	strong	87	216532	696887	5371348	no	-	ST301	3	0	0	0	-	0	-	0	iuc 3 (truncated)	83	-	0	-	0	-	wzi331	KL7	none	Very high	99.19%	NA	O2v1	O2	none	Very high	98.57%	NA	-	-	-	-	-	-	-	-
2019-01-1672	Norway	No	SRR19372379			Klebsiella variicola subsp. variicola	strong	124	233702	665302	5806407	no	-	ST641	0	0	0	0	-	0	-	0	-	0	-	0	-	0	-	wzi201	KL60	-	High	99.05%	KL60_11_wcaJ	O5	O5	none	Very high	99.61%	NA	-	-	-	-	-	-	-	-
2019-01-1675	Norway	No	SRR19372378			Klebsiella pneumoniae	strong	77	286504	753082	5592623	no	-	ST43	3	0	0	0	-	0	-	0	iuc 3 (truncated)	25	-	0	-	0	-	wzi30	KL30	none	Very high	99.58%	NA	O1v1	O1	none	Very high	98.81%	NA	-	-	-	-	-	-	-	-
2019-01-1676	Norway	No	SRR19372377			Klebsiella variicola subsp. variicola	strong	70	289990	1057835	5361933	no	-	ST347	0	0	0	0	-	0	-	0	-	0	-	0	-	0	-	-	KL14	-*	High	95.86%	KL14_09	O5	O5	none	Very high	99.68%	NA	-	-	-	-	-	-	-	-
2019-01-1699	Norway	No	SRR19372376			Klebsiella pneumoniae	strong	75	413612	716632	5365995	no	-	ST776	3	0	0	0	-	0	-	0	iuc 3 (truncated)	25	-	0	-	0	-	wzi472	KL20	none	Very high	98.52%	NA	O3/O3a	O3/O3a	*	Very high	95.40%	NA	-	-	-	-	-	-	-	-
2019-01-1700	Norway	No	SRR19372375			Klebsiella pneumoniae	strong	84	277635	830028	5360569	no	-	ST4567	3	0	0	0	-	0	-	0	iuc 3 (truncated)	88	-	0	-	0	-	-	KL31	?-	Good	99.45%	KL31_18_manC,KL31_19_manB	O3b	O3b	?-	Good	99.15%	O3b_01_manC,O3b_02_manB	-	-	-	-	-	-	-	-
2019-01-1701	Norway	No	SRR19372374			Klebsiella pneumoniae	strong	105	264112	477417	5548669	no	-	ST113	4	0	0	0	ybt 8; ICEKp3	410	-	0	iuc 3 (truncated)	69	-	0	-	0	-	wzi355	KL114	?-	Good	99.22%	KL114_17_manC	O3/O3a	O3/O3a	?-	Good	97.86%	O3/O3a_01_manC	-	-	-	-	-	-	-	-
2019-01-1759	Norway	Yes	SRR19372430	SRR19667670	JAMCDI000000000	Klebsiella pneumoniae	strong	70	348243	715001	5336711	no	-	ST219	3	0	0	0	-	0	-	0	iuc 3 (truncated)	25	-	0	-	0	-	wzi122	KL121	none	Very high	99.99%	NA	O1v1	O1	none	Very high	98.55%	NA	-	-	-	-	-	-	-	-
2019-01-1760	Norway	No	SRR19372373			Klebsiella pneumoniae	strong	80	265587	441620	5418120	no	-	ST219	3	0	0	0	-	0	-	0	iuc 3 (truncated)	25	-	0	-	0	-	wzi122	KL121	none	Very high	99.99%	NA	O1v1	O1	none	Very high	98.55%	NA	-	-	-	-	-	-	-	-
2019-01-1761	Norway	No	SRR19372372			Klebsiella pneumoniae	strong	121	266884	534762	5509857	no	-	ST2411	3	0	0	0	-	0	-	0	iuc 3 (truncated)	43	-	0	-	0	-	wzi459	KL20	?-	Good	98.48%	KL20_17_manB	O3b	O3b	?-	Good	99.17%	O3b_02_manB	-	-	-	-	-	-	-	-
2019-01-1803	Norway	No	SRR19372371			Klebsiella pneumoniae	strong	98	206272	698708	5527054	no	-	ST111	4	0	1	0	ybt 19; ICEKp16	398-1LV	-	0	iuc 3 (truncated)	82	-	0	-	0	-	wzi63	KL63	none	Very high	99.36%	NA	O1v2	O1	none	Very high	99.22%	NA	-	-	-	-	-	-	-	-
2019-01-1805	Norway	No	SRR19372369			Klebsiella pneumoniae	strong	97	351205	1042679	5368889	no	-	ST107	0	0	0	0	-	0	-	0	-	0	-	0	-	0	-	wzi74	KL103	*	Very high	96.71%	NA	O1v1	O1	none	Very high	97.73%	NA	-	-	-	-	-	-	-	-
2019-01-1806	Norway	Yes	SRR19372429	SRR19667669	JAMCDH000000000	Klebsiella pneumoniae	strong	83	288758	564669	5577081	no	-	ST37	3	0	0	0	-	0	-	0	iuc 3 (truncated)	82	-	0	-	0	-	wzi87	KL21	?-	Good	99.44%	KL21_17_manC,KL21_18_manB	O3b	O3b	?-	Good	98.60%	O3b_01_manC,O3b_02_manB	-	-	-	-	-	-	-	-
2019-01-1807	Norway	No	SRR19372368			Klebsiella pneumoniae	strong	56	355281	951360	5147646	no	-	ST4713	0	0	1	1	-	0	-	0	-	0	-	0	-	0	-	wzi317	unknown (best match = KL107)	?-+*	None	83.40%	KL107_05_wzb,KL107_06_wzc,KL107_07_wbaP,KL107_08,KL107_09,KL107_10,KL107_11_gnd,KL107_12,KL107_13,KL107_14,KL107_15	O1v1	O1	none	Very high	98.80%	NA	-	-	fosA7*	-	-	-	-	-
2019-01-1844	Norway	No	SRR19372367			Klebsiella pneumoniae	strong	123	264111	701571	5545237	no	-	ST113	4	0	0	0	ybt 8; ICEKp3	399	-	0	iuc 3 (truncated)	69	-	0	-	0	-	wzi355	KL114	?-	Good	99.22%	KL114_17_manC	O3/O3a	O3/O3a	?-	Good	97.86%	O3/O3a_01_manC	-	-	-	-	-	-	-	-
2019-01-1847	Norway	No	SRR19372366			Klebsiella pneumoniae	strong	65	364852	1209227	5466555	no	-	ST3048	4	0	0	0	ybt 10; ICEKp4	397	-	0	iuc 3 (truncated)	88	-	0	-	0	-	wzi2	KL30	none	Very high	99.16%	NA	O1v1	O1	none	Very high	98.24%	NA	-	-	-	-	-	-	-	-
2019-01-1848	Norway	No	SRR19372365			Klebsiella pneumoniae	strong	120	379233	780606	5422346	no	-	ST256	3	0	0	0	-	0	-	0	iuc 3 (truncated)	86	-	0	-	0	-	wzi107	KL22	none	Very high	99.39%	NA	O2v1	O2	none	Very high	98.78%	NA	-	-	-	-	-	-	-	-
2019-01-1960	Norway	No	SRR19372364			Klebsiella pneumoniae	strong	54	638330	791278	5366711	no	-	ST1426	3	0	0	0	-	0	-	0	iuc 3 (truncated)	43-1LV	-	0	-	0	-	wzi177	KL20	?-	Good	98.48%	KL20_16_manC	O3/O3a	O3/O3a	?-*	Good	95.46%	O3/O3a_01_manC	-	-	-	-	-	-	-	-
2019-01-1961	Norway	Yes	SRR19372428	SRR19667668	JAMCDG000000000	Klebsiella pneumoniae	strong	60	695406	835231	5483295	no	-	ST2108	3	0	1	2	-	0	-	0	iuc 3 (truncated)	88	-	0	-	0	-	wzi31	KL31	none	Very high	99.27%	NA	O5	O5	*	High	94.30%	NA	strA.v1;strB.v1	-	-	-	-	-	-	-
2019-01-1964	Norway	No	SRR19372363			Klebsiella pneumoniae	strong	104	355924	714856	5368395	no	-	ST4715	3	0	0	0	-	0	-	0	iuc 3 (truncated)	88	-	0	-	0	-	wzi173	KL27	none	Very high	99.45%	NA	O2v2	O2	none	Very high	98.47%	NA	-	-	-	-	-	-	-	-
2019-01-1986	Norway	No	SRR19372362			Klebsiella variicola subsp. variicola	strong	61	543877	924101	5470933	no	-	ST4704	0	0	0	0	-	0	-	0	-	0	-	0	-	0	-	-	KL1	*	High	89.86%	NA	O3/O3a	O3/O3a	none	Very high	99.46%	NA	-	-	-	-	-	-	-	-
2019-01-204	Norway	No	SRR19372361			Klebsiella pneumoniae	strong	52	459303	1472778	5435846	no	-	ST1500	3	0	0	0	-	0	-	0	iuc 3 (truncated)	25	-	0	-	0	-	wzi177	KL125	*	High	90.29%	NA	O5	O5	*	High	94.40%	NA	-	-	-	-	-	-	-	-
2019-01-205	Norway	No	SRR19372360			Klebsiella pneumoniae	strong	96	264615	557613	5531264	no	-	ST1832	3	0	0	0	-	0	-	0	iuc 3 (truncated)	25	-	0	-	0	-	wzi150	KL46	none	Very high	99.16%	NA	O3b	O3b	none	Very high	99.30%	NA	-	-	-	-	-	-	-	-
2019-01-206	Norway	No	SRR19372470			Klebsiella variicola subsp. variicola	strong	70	289990	1057773	5361724	no	-	ST347	0	0	0	0	-	0	-	0	-	0	-	0	-	0	-	-	KL14	-*	High	95.86%	KL14_09	O5	O5	none	Very high	99.68%	NA	-	-	-	-	-	-	-	-
2019-01-2112	Norway	No	SRR19372469			Klebsiella pneumoniae	strong	63	436995	829169	5550780	no	-	ST45	4	0	0	0	ybt 10; ICEKp4	78	-	0	iuc 3 (truncated)	82	-	0	-	0	-	wzi149	KL62	none	Very high	99.97%	NA	O2v1	O2	none	Very high	98.88%	NA	-	-	-	-	-	-	-	-
2019-01-2113	Norway	No	SRR19372468			Klebsiella pneumoniae	strong	74	303860	566542	5321464	no	-	ST219	3	0	0	0	-	0	-	0	iuc 3 (truncated)	25	-	0	-	0	-	wzi122	KL121	-	High	99.99%	KL121_20_wcsO	O1v1	O1	none	Very high	98.55%	NA	-	-	-	-	-	-	-	-
2019-01-2114	Norway	No	SRR19372467			Klebsiella variicola subsp. variicola	strong	67	361496	1248924	5442107	no	-	ST4706	0	0	0	0	-	0	-	0	-	0	-	0	-	0	-	-	KL113	?-+	Good	98.65%	KL113_19_manB	O3/O3a	O3/O3a	?-	Good	98.76%	O3/O3a_02_manB	-	-	-	-	-	-	-	-
2019-01-2116	Norway	No	SRR19372466			Klebsiella variicola subsp. variicola	strong	86	357727	1311276	5682901	no	-	ST2594	0	0	0	0	-	0	-	0	-	0	-	0	-	0	-	wzi51	KL46	*	High	92.95%	NA	O3/O3a	O3/O3a	none	Very high	99.39%	NA	-	-	-	-	-	-	-	-
2019-01-2163	Norway	No	SRR19372465			Klebsiella pneumoniae	strong	107	203273	441621	5448379	no	-	ST219	3	0	0	0	-	0	-	0	iuc 3 (truncated)	82	-	0	-	0	-	wzi122	KL121	none	Very high	99.97%	NA	O1v1	O1	none	Very high	98.55%	NA	-	-	-	-	-	-	-	-
2019-01-2164	Norway	No	SRR19372464			Klebsiella pneumoniae	strong	90	214912	640117	5476687	no	-	ST219	3	0	0	0	-	0	-	0	iuc 3 (truncated)	82	-	0	-	0	-	wzi122	KL121	?-	Good	99.99%	KL121_05_wzb	O1v1	O1	none	Very high	98.55%	NA	-	-	-	-	-	-	-	-
2019-01-2166	Norway	No	SRR19372463			Klebsiella pneumoniae	strong	95	302529	830029	5395574	no	-	ST4708	3	0	0	0	-	0	-	0	iuc 3 (truncated)	88	-	0	-	0	-	-	KL31	?-	Good	99.44%	KL31_18_manC,KL31_19_manB	O3b	O3b	?-	Good	99.12%	O3b_01_manC,O3b_02_manB	-	-	-	-	-	-	-	-
2019-01-2200	Norway	No	SRR19372462			Klebsiella pneumoniae	strong	97	311815	618794	5583160	no	-	ST873	3	0	0	0	-	0	-	0	iuc 3 (truncated)	25	-	0	-	0	-	wzi50	KL52	none	Very high	99.92%	NA	OL101	OL101	*	High	94.93%	NA	-	-	-	-	-	-	-	-
2019-01-2201	Norway	No	SRR19372461			Klebsiella pneumoniae	strong	107	353758	712180	5353117	no	-	ST289	0	0	0	0	-	0	-	0	-	0	-	0	-	0	-	wzi39	KL13	?-+	Good	98.71%	KL13_17_manC,KL13_18_manB	O3b	O3b	?-	Good	99.18%	O3b_01_manC,O3b_02_manB	-	-	-	-	-	-	-	-
2019-01-2219	Norway	No	SRR19372459			Klebsiella pneumoniae	strong	41	377207	890616	5244698	no	-	ST17	1	0	0	0	ybt 10; ICEKp4	401	-	0	-	0	-	0	-	0	-	wzi82	KL23	none	Very high	99.94%	NA	O2v2	O2	none	Very high	98.44%	NA	-	-	-	-	-	-	-	-
2019-01-2221	Norway	No	SRR19372458			Klebsiella pneumoniae	strong	139	358206	1107116	5464658	no	-	ST2108	3	0	0	0	-	0	-	0	iuc 3 (truncated)	80	-	0	-	0	-	wzi31	KL31	none	Very high	99.27%	NA	O5	O5	*	High	94.30%	NA	-	-	-	-	-	-	-	-
2019-01-2222	Norway	No	SRR19372457			Klebsiella pneumoniae	strong	87	313749	770467	5596158	no	-	ST4724	3	0	0	0	-	0	-	0	iuc 3 (truncated)	71	-	0	-	0	-	-	KL61	none	Very high	96.54%	NA	O5	O5	*	High	94.25%	NA	-	-	-	-	-	-	-	-
2019-01-2303	Norway	No	SRR19372456			Klebsiella quasipneumoniae subsp. similipneumoniae	strong	56	376242	748074	5329659	no	-	ST138	0	0	0	0	-	0	-	0	-	0	-	0	-	0	-	wzi231	KL170	?-+	Good	99.98%	KL170_17	O5	O5	none	High	94.83%	NA	-	-	-	-	-	-	-	-
2019-01-2304	Norway	No	SRR19372455			Klebsiella variicola subsp. variicola	strong	51	439132	1123385	5536928	no	-	ST4727	0	0	0	0	-	0	-	0	-	0	-	0	-	0	-	-	KL64	*	High	93.35%	NA	O3/O3a	O3/O3a	none	Very high	99.29%	NA	-	-	-	-	-	-	-	-
2019-01-2305	Norway	No	SRR19372454			Klebsiella variicola subsp. variicola	strong	73	289990	1057773	5361575	no	-	ST347	0	0	0	0	-	0	-	0	-	0	-	0	-	0	-	-	KL14	-*	High	95.86%	KL14_09	O5	O5	none	Very high	99.67%	NA	-	-	-	-	-	-	-	-
2019-01-2308	Norway	No	SRR19372453			Klebsiella pneumoniae	strong	78	374778	811736	5415284	no	-	ST4709	4	0	0	0	ybt 14; ICEKp5	402	-	0	iuc 3 (truncated)	83	-	0	-	0	-	wzi3	unknown (best match = KL3)	?-	None	99.57%	KL3_07_wcaJ,KL3_08,KL3_09,KL3_10_pglJ,KL3_11,KL3_12,KL3_13_wzx,KL3_14	O2v1	O2	none	Very high	98.62%	NA	-	-	-	-	-	-	-	-
2019-01-2309	Norway	No	SRR19372452			Klebsiella pneumoniae	strong	109	371870	684380	5444095	no	-	ST776	3	0	0	0	-	0	-	0	iuc 3 (truncated)	73	-	0	-	0	-	wzi59	KL3	none	Very high	99.59%	NA	O2v2	O2	none	Very high	98.42%	NA	-	-	-	-	-	-	-	-
2019-01-2310	Norway	No	SRR19372451			Klebsiella pneumoniae	strong	90	371345	554645	5335798	no	-	ST168	0	0	0	0	-	0	-	0	-	0	-	0	-	0	-	wzi39	KL39	?-	Good	99.96%	KL39_07	O3b	O3b	?	Good	99.20%	NA	-	-	-	-	-	-	-	-
2019-01-2311	Norway	No	SRR19372450			Klebsiella pneumoniae	strong	67	325628	524616	5434906	no	-	ST3370	1	0	0	0	ybt 24; ICEKp16	403	-	0	-	0	-	0	-	0	-	wzi39	KL39	none	Very high	99.53%	NA	O5	O5	*	High	94.28%	NA	-	-	-	-	-	-	-	-
2019-01-2869	Norway	No	SRR19372448			Klebsiella pneumoniae	strong	113	231242	774198	5586823	no	-	ST37	3	0	0	0	-	0	-	0	iuc 3 (truncated)	82	-	0	-	0	-	wzi87	KL21	?-	Good	99.43%	KL21_17_manC,KL21_18_manB	O3b	O3b	?-	Good	98.60%	O3b_01_manC,O3b_02_manB	-	-	-	-	-	-	-	-
2019-01-2870	Norway	No	SRR19372447			Klebsiella pneumoniae	strong	158	415753	1262473	5624989	no	-	ST4717	1	0	1	2	ybt unknown	0	-	0	-	0	-	0	-	0	-	wzi184	unknown (best match = KL45)	-+	Low	94.94%	KL45_05_wzb,KL45_06_wzc	O2v2	O2	none	Very high	98.39%	NA	strA.v1;strB.v1	-	-	-	-	-	-	-
2019-01-2871	Norway	No	SRR19372446			Klebsiella pneumoniae	strong	37	476576	1405257	5219035	no	-	ST1537	0	0	0	0	-	0	-	0	-	0	-	0	-	0	-	wzi502	KL107	none	Very high	99.23%	NA	O2v1	O2	none	Very high	98.65%	NA	-	-	-	-	-	-	-	-
2019-01-2872	Norway	No	SRR19372445			Klebsiella pneumoniae	strong	54	333429	481606	5197761	no	-	ST2410	0	0	0	0	-	0	-	0	-	0	-	0	-	0	-	wzi274	KL30	?-	Good	98.96%	KL30_09_wcuD	O1v1	O1	none	Very high	98.03%	NA	-	-	-	-	-	-	-	-
2019-01-2873	Norway	No	SRR19372444			Klebsiella pneumoniae	strong	47	456979	945912	5147032	no	-	ST202	0	0	0	0	-	0	-	0	-	0	-	0	-	0	-	wzi447	unknown (best match = KL124)	?-	None	94.83%	KL124_17_wclK,KL124_18_rmlB,KL124_19_rmlA,KL124_20_rmlD,KL124_21_rmlC	unknown (best match = OL101)	unknown	?-	None	91.95%	OL101_01_rfbB,OL101_02_rfbA,OL101_03_rfbD,OL101_04_rfbC,OL101_09_glycosylhydrolase	-	-	-	-	-	-	-	-
2019-01-2904	Norway	No	SRR19372415			Klebsiella pneumoniae	strong	71	302806	530067	5581796	no	-	ST1832	3	0	0	0	-	0	-	0	iuc 3 (truncated)	25	-	0	-	0	-	wzi150	KL46	none	Very high	99.15%	NA	O3b	O3b	none	Very high	99.31%	NA	-	-	-	-	-	-	-	-
2019-01-2929	Norway	No	SRR19372414			Klebsiella variicola subsp. variicola	strong	61	463726	944541	5407205	no	-	ST3937	0	0	0	0	-	0	-	0	-	0	-	0	-	0	-	wzi427	KL151	*	High	93.19%	NA	O3/O3a	O3/O3a	none	Very high	98.58%	NA	-	-	-	-	-	-	-	-
2019-01-2930	Norway	No	SRR19372413			Klebsiella pneumoniae	strong	52	456979	945912	5147417	no	-	ST202	0	0	0	0	-	0	-	0	-	0	-	0	-	0	-	wzi447	unknown (best match = KL124)	?-	None	94.85%	KL124_17_wclK,KL124_18_rmlB,KL124_19_rmlA,KL124_20_rmlD,KL124_21_rmlC	unknown (best match = OL101)	unknown	?-	None	91.98%	OL101_01_rfbB,OL101_02_rfbA,OL101_03_rfbD,OL101_04_rfbC,OL101_09_glycosylhydrolase	-	-	-	-	-	-	-	-
2019-01-2932	Norway	No	SRR19372412			Klebsiella pneumoniae	strong	66	228007	1366236	5236173	no	-	ST528	0	0	0	0	-	0	-	0	-	0	-	0	-	0	-	wzi99	KL128	none	Very high	99.97%	NA	O3b	O3b	none	Very high	99.38%	NA	-	-	-	-	-	-	-	-
2019-01-2933	Norway	No	SRR19372411			Klebsiella pneumoniae	strong	54	456979	945912	5147250	no	-	ST202	0	0	0	0	-	0	-	0	-	0	-	0	-	0	-	wzi447	unknown (best match = KL124)	?-	None	94.85%	KL124_17_wclK,KL124_18_rmlB,KL124_19_rmlA,KL124_20_rmlD,KL124_21_rmlC	unknown (best match = OL101)	unknown	?-	None	92.01%	OL101_01_rfbB,OL101_02_rfbA,OL101_03_rfbD,OL101_04_rfbC,OL101_09_glycosylhydrolase	-	-	-	-	-	-	-	-
2019-01-2934	Norway	No	SRR19372409			Klebsiella pneumoniae	strong	66	264288	707983	5389836	no	-	ST1526	0	0	0	0	-	0	-	0	-	0	-	0	-	0	-	-	KL55	-*	High	96.17%	KL55_09_wcpH	O2v1	O2	none	Very high	98.80%	NA	-	-	-	-	-	-	-	-
2019-01-2949	Norway	No	SRR19372408			Klebsiella pneumoniae	strong	67	359087	709672	5330899	no	-	ST4343	3	1	1	1	-	0	-	0	iuc 3 (truncated)	88	-	0	-	0	-	wzi39	KL13	none	Very high	98.82%	NA	O3/O3a	O3/O3a	none	Very high	97.14%	NA	-	-	-	-	-	-	-	-
2019-01-2950	Norway	No	SRR19372407			Klebsiella quasipneumoniae subsp. similipneumoniae	strong	69	452979	1008930	5396808	no	-	ST138	0	0	0	0	-	0	-	0	-	0	-	0	-	0	-	wzi443	KL10	?-	Good	96.15%	KL10_08_wclQ	O5	O5	*	High	94.59%	NA	-	-	-	-	-	-	-	-
2019-01-3127	Norway	No	SRR19372406			Klebsiella pneumoniae	strong	67	360652	765586	5449021	no	-	ST788	3	0	1	1	-	0	-	0	iuc 3 (truncated)	88	-	0	-	0	-	wzi224	KL49	?-+	Good	98.74%	KL49_18_manB	O3b	O3b	?-	Good	99.38%	O3b_02_manB	-	-	-	-	-	-	-	-
2019-01-3128	Norway	No	SRR19372405			Klebsiella pneumoniae	strong	70	325370	835709	5371724	no	-	ST2108	3	0	0	0	-	0	-	0	iuc 3 (truncated)	80-1LV	-	0	-	0	-	wzi31	KL31	none	Very high	99.27%	NA	O5	O5	*	High	94.27%	NA	-	-	-	-	-	-	-	-
2019-01-3130	Norway	No	SRR19372404			Klebsiella pneumoniae	strong	80	326656	1186495	5170583	no	-	ST4731	0	0	0	0	-	0	-	0	-	0	-	0	-	0	-	wzi64	KL64	none	Very high	99.83%	NA	O2v1	O2	none	Very high	98.61%	NA	-	-	-	-	-	-	-	-
2019-01-3158	Norway	No	SRR19372403			Klebsiella variicola subsp. variicola	strong	71	252789	1057773	5361764	no	-	ST347	0	0	0	0	-	0	-	0	-	0	-	0	-	0	-	-	KL14	-*	High	95.84%	KL14_09	O5	O5	none	Very high	99.66%	NA	-	-	-	-	-	-	-	-
2019-01-3159	Norway	No	SRR19372402			Klebsiella pneumoniae	strong	47	459303	1472776	5358821	no	-	ST1500	3	0	0	0	-	0	-	0	iuc 3 (truncated)	82	-	0	-	0	-	wzi177	KL125	*	High	90.28%	NA	O5	O5	*	High	94.39%	NA	-	-	-	-	-	-	-	-
2019-01-3160	Norway	No	SRR19372401			Klebsiella variicola subsp. variicola	strong	131	233703	434886	5798551	no	-	ST641	0	0	0	0	-	0	-	0	-	0	-	0	-	0	-	wzi201	KL60	-	High	99.05%	KL60_11_wcaJ	O5	O5	none	Very high	99.61%	NA	-	-	-	-	-	-	-	-
2019-01-3161	Norway	No	SRR19372400			Klebsiella variicola subsp. variicola	strong	50	406680	787592	5340055	no	-	ST1875	0	0	0	0	-	0	-	0	-	0	-	0	-	0	-	wzi53	KL53	none	Very high	99.98%	NA	O3/O3a	O3/O3a	none	Very high	99.31%	NA	-	-	-	-	-	-	-	-
2019-01-3162	Norway	Yes	SRR19372427	SRR19667667	JAMCDF000000000	Klebsiella pneumoniae	strong	98	261157	820201	5464124	no	-	ST290	4	0	0	0	ybt 9; ICEKp3	404	-	0	iuc 3 (truncated)	85	-	0	-	0	-	wzi21	KL21	*	Very high	98.56%	NA	O1v1	O1	none	Very high	98.10%	NA	-	-	-	-	-	-	-	-
2019-01-3179	Norway	No	SRR19372398			Klebsiella variicola subsp. variicola	strong	50	483125	1027857	5433290	no	-	ST197	0	0	0	0	-	0	-	0	-	0	-	0	-	0	-	-	KL128	?-*	Good	95.50%	KL128_19_rmlB	OL103	OL103	none	Very high	98.99%	NA	-	-	-	-	-	-	-	-
2019-01-3183	Norway	No	SRR19372397			Klebsiella pneumoniae	strong	54	373118	877580	5474517	no	-	ST3403	3	0	0	0	-	0	-	0	iuc 3 (truncated)	83	-	0	-	0	-	wzi547	KL43	-	Good	97.07%	KL43_15_wcpZ	O1v1	O1	none	Very high	97.78%	NA	-	-	-	-	-	-	-	-
2019-01-3185	Norway	Yes	SRR19372426	SRR19667666	JAMCDE000000000	Klebsiella pneumoniae	strong	107	256364	1187161	5657315	no	-	ST3689	3	0	0	0	-	0	-	0	iuc 3 (truncated)	71	-	0	-	0	-	-	KL61	none	Very high	96.54%	NA	O5	O5	*	High	94.25%	NA	-	-	-	-	-	-	-	-
2019-01-3187	Norway	No	SRR19372396			Klebsiella pneumoniae	strong	96	369219	701720	5387834	no	-	ST37	3	0	0	0	-	0	-	0	iuc 3 (truncated)	88	-	0	-	0	-	wzi107	KL22	none	Very high	99.40%	NA	O2v1	O2	none	Very high	98.77%	NA	-	-	-	-	-	-	-	-
2019-01-324	Norway	No	SRR19372395			Klebsiella pneumoniae	strong	95	267109	748286	5483950	no	-	ST44	3	0	0	0	-	0	-	0	iuc 3 (truncated)	87	-	0	-	0	-	wzi34	KL57	none	Very high	98.80%	NA	O1v2	O1	none	Very high	98.50%	NA	-	-	-	-	-	-	-	-
2019-01-326	Norway	Yes	SRR19372424	SRR19667679	JAMCDD000000000	Klebsiella pneumoniae	strong	79	285236	585508	5358504	no	-	ST35	3	0	0	0	-	0	-	0	iuc 3 (truncated)	86	-	0	-	0	-	wzi37	unknown (best match = KL22)	-+	Low	99.48%	KL22_17	O1v1	O1	none	Very high	98.11%	NA	-	-	-	-	-	-	-	-
2019-01-375	Norway	No	SRR19372394			Klebsiella pneumoniae	strong	49	649309	791278	5424527	no	-	ST1426	3	0	0	0	-	0	-	0	iuc 3 (truncated)	90	-	0	-	0	-	wzi177	KL20	?-	Good	98.47%	KL20_16_manC	O3/O3a	O3/O3a	?-*	Good	95.44%	O3/O3a_01_manC	-	-	-	-	-	-	-	-
2019-01-376	Norway	No	SRR19372393			Klebsiella pneumoniae	strong	86	372691	554787	5484817	no	-	ST866	4	0	0	0	ybt 18; ICEKp15	400	-	0	iuc 3 (truncated)	74	-	0	-	0	-	wzi478	KL46	none	Very high	98.64%	NA	O3b	O3b	none	Very high	99.10%	NA	-	-	-	-	-	-	-	-
2019-01-3793	Norway	No	SRR19372392			Klebsiella pneumoniae	strong	119	188830	479789	5455829	no	-	ST301	3	0	0	0	-	0	-	0	iuc 3 (truncated)	83	-	0	-	0	-	wzi331	KL7	none	Very high	99.19%	NA	O2v1	O2	none	Very high	98.57%	NA	-	-	-	-	-	-	-	-
2019-01-3794	Norway	No	SRR19372391			Klebsiella pneumoniae	strong	77	373587	680721	5464983	no	-	ST5093	4	0	0	0	ybt 22; ICEKp12	405	-	0	iuc 3 (truncated)	80	-	0	-	0	-	-	KL141	none	Very high	99.64%	NA	O4	O4	none	Very high	99.67%	NA	-	-	-	-	-	-	-	-
2019-01-3796	Norway	No	SRR19372390			Klebsiella pneumoniae	strong	78	265639	441620	5351469	no	-	ST219	3	0	0	0	-	0	-	0	iuc 3 (truncated)	25	-	0	-	0	-	wzi122	KL121	none	Very high	99.99%	NA	O1v1	O1	none	Very high	98.55%	NA	-	-	-	-	-	-	-	-
2019-01-3971	Norway	No	SRR19372389			Klebsiella pneumoniae	strong	72	356477	738837	5496821	no	-	ST5528	3	0	0	0	-	0	-	0	iuc 3 (truncated)	88	-	0	-	0	-	wzi187	KL27	none	Very high	99.21%	NA	O3/O3a	O3/O3a	none	Very high	98.77%	NA	-	-	-	-	-	-	-	-
2019-01-4118	Norway	No	SRR19372359			Klebsiella pneumoniae	strong	57	472420	791317	5303292	no	-	ST116	3	0	0	0	-	0	-	0	iuc 3 (truncated)	25	-	0	-	0	-	wzi11	KL11	*	High	92.40%	NA	O3/O3a	O3/O3a	*	Very high	95.54%	NA	-	-	-	-	-	-	-	-
2019-01-4119	Norway	No	SRR19372358			Klebsiella variicola subsp. variicola	strong	122	328775	662462	5715415	no	-	ST347	1	0	0	0	ybt 18; ICEKp15	406	-	0	-	0	-	0	-	0	-	wzi244	KL14	-*	High	90.81%	KL14_13	O5	O5	none	Very high	99.67%	NA	-	-	-	-	-	-	-	-
2019-01-4121	Norway	No	SRR19372357			Klebsiella pneumoniae	strong	87	305193	722303	5241061	no	-	ST4715	0	0	0	0	-	0	-	0	-	0	-	0	-	0	-	wzi102	KL31	?-+	Good	99.30%	KL31_18_manC,KL31_19_manB	O3/O3a	O3/O3a	?-	Good	98.66%	O3/O3a_01_manC,O3/O3a_02_manB	-	-	-	-	-	-	-	-
2019-01-4122	Norway	No	SRR19372356			Klebsiella pneumoniae	strong	102	247828	642966	5374604	no	-	ST43	3	0	0	0	-	0	-	0	iuc 3 (truncated)	82	-	0	-	0	-	wzi412	KL61	none	Very high	96.53%	NA	O1v1	O1	none	Very high	98.35%	NA	-	-	-	-	-	-	-	-
2019-01-4123	Norway	No	SRR19372355			Klebsiella pneumoniae	strong	103	321403	501257	5515843	no	-	ST37	3	0	0	0	-	0	-	0	iuc 3 (truncated)	86	-	0	-	0	-	wzi14	KL14	?-	Good	99.93%	KL14_19_manC,KL14_20_manB	O3b	O3b	?-	Good	99.23%	O3b_01_manC,O3b_02_manB	-	-	-	-	-	-	-	-
2019-01-4124	Norway	No	SRR19372354			Klebsiella pneumoniae	strong	97	370252	1008275	5516307	no	-	ST37	3	0	0	0	-	0	-	0	iuc 3 (truncated)	86	-	0	-	0	-	wzi14	KL14	?-	Good	99.97%	KL14_19_manC,KL14_20_manB	O3b	O3b	?-	Good	99.31%	O3b_01_manC,O3b_02_manB	-	-	-	-	-	-	-	-
2019-01-4125	Norway	No	SRR19372353			Klebsiella pneumoniae	strong	92	283455	628856	5486794	no	-	ST219	3	0	0	0	-	0	-	0	iuc 3 (truncated)	88	-	0	-	0	-	wzi122	KL121	?	Good	99.98%	NA	O1v1	O1	none	Very high	98.55%	NA	-	-	-	-	-	-	-	-
2019-01-4126	Norway	No	SRR19372352			Klebsiella pneumoniae	strong	144	321591	1121098	5406595	no	-	ST3048	3	0	0	0	-	0	-	0	iuc 3 (truncated)	70	-	0	-	0	-	wzi2	KL30	none	Very high	99.17%	NA	O1v1	O1	none	Very high	98.24%	NA	-	-	-	-	-	-	-	-
2019-01-4127	Norway	No	SRR19372351			Klebsiella pneumoniae	strong	90	230954	1154029	5388303	no	-	ST5458	3	0	0	0	-	0	-	0	iuc 3 (truncated)	88	-	0	-	0	-	wzi73	KL158	none	Very high	99.73%	NA	O3b	O3b	none	Very high	99.54%	NA	-	-	-	-	-	-	-	-
2019-01-4218	Norway	No	SRR19372350			Klebsiella pneumoniae	strong	55	373118	877835	5535362	no	-	ST3403	3	0	0	0	-	0	-	0	iuc 3 (truncated)	83	-	0	-	0	-	wzi547	KL43	-	Good	97.07%	KL43_15_wcpZ	O1v1	O1	none	Very high	97.78%	NA	-	-	-	-	-	-	-	-
2019-01-4222	Norway	No	SRR19372496			Klebsiella pneumoniae	strong	87	315119	565062	5507261	no	-	ST219	3	0	0	0	-	0	-	0	iuc 3 (truncated)	88	-	0	-	0	-	wzi122	KL121	-	High	99.96%	KL121_20_wcsO	O1v1	O1	none	Very high	98.54%	NA	-	-	-	-	-	-	-	-
2019-01-4380	Norway	Yes	SRR19372423	SRR19667678	JAMCDC000000000	Klebsiella pneumoniae	strong	77	374778	759409	5426765	no	-	ST4709	4	0	0	0	ybt 14; ICEKp5	402	-	0	iuc 3 (truncated)	83	-	0	-	0	-	wzi3	KL3	none	Very high	99.67%	NA	O2v1	O2	none	Very high	98.62%	NA	-	-	-	-	-	-	-	-
2019-01-4404	Norway	No	SRR19372495			Klebsiella pneumoniae	strong	73	325103	920921	5358441	no	-	ST4343	3	1	1	1	-	0	-	0	iuc 3 (truncated)	91	-	0	-	0	-	wzi39	KL13	none	Very high	98.83%	NA	O3/O3a	O3/O3a	none	Very high	97.13%	NA	-	-	-	-	-	-	-	-
2019-01-4407	Norway	No	SRR19372494			Klebsiella pneumoniae	strong	59	373118	877785	5533184	no	-	ST3403	3	0	0	0	-	0	-	0	iuc 3 (truncated)	83	-	0	-	0	-	wzi547	KL43	-	Good	97.07%	KL43_15_wcpZ	O1v1	O1	none	Very high	97.78%	NA	-	-	-	-	-	-	-	-
2019-01-4408	Norway	No	SRR19372493			Klebsiella pneumoniae	strong	155	248412	511925	5388509	no	-	ST432	3	0	0	0	-	0	-	0	iuc 3 (truncated)	83	-	0	-	0	-	wzi150	unknown (best match = KL107)	?-	None	85.28%	KL107_05_wzb,KL107_06_wzc,KL107_07_wbaP,KL107_08,KL107_09,KL107_10,KL107_12,KL107_13	OL101	OL101	?-*	Good	91.79%	OL101_01_rfbB,OL101_02_rfbA	-	-	-	-	-	-	-	-
2019-01-4548	Norway	No	SRR19372492			Klebsiella pneumoniae	strong	89	326159	774174	5561961	no	-	ST727	3	0	0	0	-	0	-	0	iuc 3 (truncated)	86	-	0	-	0	-	wzi83	KL23	none	Very high	99.90%	NA	O2v2	O2	none	Very high	98.51%	NA	-	-	-	-	-	-	-	-
2019-01-4549	Norway	No	SRR19372491			Klebsiella pneumoniae	strong	131	283329	759337	5495033	no	-	ST999	3	0	0	0	-	0	-	0	iuc 3 (truncated)	43-1LV	-	0	-	0	-	wzi154	KL107	none	Very high	99.65%	NA	O2v2	O2	none	Very high	98.55%	NA	-	-	-	-	-	-	-	-
2019-01-4551	Norway	No	SRR19372490			Klebsiella variicola subsp. variicola	strong	55	648666	1146457	5462217	no	-	ST3477	0	0	0	0	-	0	-	0	-	0	-	0	-	0	-	wzi227	KL60	none	Very high	99.38%	NA	O3/O3a	O3/O3a	none	Very high	99.32%	NA	-	-	-	-	-	-	-	-
2019-01-4599	Norway	No	SRR19372489			Klebsiella pneumoniae	strong	93	369237	701720	5253860	no	-	ST37	0	0	0	0	-	0	-	0	-	0	-	0	-	0	-	wzi107	KL22	none	Very high	99.40%	NA	O2v1	O2	none	Very high	98.77%	NA	-	-	-	-	-	-	-	-
2019-01-4600	Norway	No	SRR19372488			Klebsiella pneumoniae	strong	111	282290	405557	5484571	no	-	ST4459	3	0	0	0	-	0	-	0	iuc 3 (truncated)	88	-	0	-	0	-	wzi464	unknown (best match = KL124)	?-	Low	94.92%	KL124_17_wclK,KL124_18_rmlB	OL101	OL101	?-*	Good	91.86%	OL101_01_rfbB,OL101_02_rfbA	-	-	-	-	-	-	-	-
2019-01-4637	Norway	Yes	SRR19372422	SRR19667677	JAMCDB000000000	Klebsiella pneumoniae	strong	102	374721	894275	5456507	no	-	ST150	3	0	0	0	-	0	-	0	iuc 3 (truncated)	70	-	0	-	0	-	wzi111	KL25	-	High	99.83%	KL25_09_wfeD	O3/O3a	O3/O3a	none	Very high	98.19%	NA	-	-	-	-	-	-	-	-
2019-01-4639	Norway	No	SRR19372487			Klebsiella pneumoniae	strong	76	364348	705397	5393570	no	-	ST148	3	0	0	0	-	0	-	0	iuc 3 (truncated)	88	-	0	-	0	-	-	KL11	*	High	92.40%	NA	O5	O5	*	High	94.34%	NA	-	-	-	-	-	-	-	-
2019-01-4640	Norway	No	SRR19372485			Klebsiella pneumoniae	strong	97	267109	748292	5483759	no	-	ST44	3	0	0	0	-	0	-	0	iuc 3 (truncated)	87	-	0	-	0	-	wzi34	KL57	none	Very high	98.80%	NA	O1v2	O1	none	Very high	98.50%	NA	-	-	-	-	-	-	-	-
2019-01-4644	Norway	No	SRR19372484			Klebsiella pneumoniae	strong	99	298550	755560	5394153	no	-	ST2406	3	0	0	0	-	0	-	0	iuc 3 (truncated)	86	-	0	-	0	-	wzi316	KL6	none	Very high	99.79%	NA	O2v1	O2	none	Very high	98.45%	NA	-	-	-	-	-	-	-	-
2019-01-4673	Norway	No	SRR19372483			Klebsiella pneumoniae	strong	72	322740	606519	5329576	no	-	ST3048	3	0	0	0	-	0	-	0	iuc 3 (truncated)	92	-	0	-	0	-	wzi2	KL30	none	Very high	99.17%	NA	O1v1	O1	none	Very high	98.24%	NA	-	-	-	-	-	-	-	-
2019-01-4674	Norway	No	SRR19372482			Klebsiella pneumoniae	strong	145	293372	758884	5545339	no	-	ST43	3	0	0	0	-	0	-	0	iuc 3 (truncated)	83	-	0	-	0	-	wzi30	KL30	none	Very high	99.58%	NA	O1v1	O1	none	Very high	98.81%	NA	-	-	-	-	-	-	-	-
2019-01-4678	Norway	No	SRR19372481			Klebsiella pneumoniae	strong	77	355418	1419491	5391171	no	-	ST294	0	0	4	5	-	0	-	0	-	0	-	0	-	0	-	wzi274	KL30	none	Very high	99.14%	NA	O1v1	O1	none	Very high	99.90%	NA	aph3-Ia.v1^;strA.v1*	-	-	qnrS1	-	-	-	-
2019-01-476	Norway	No	SRR19372480			Klebsiella pneumoniae	strong	151	258817	394979	5337864	no	-	ST60	1	0	0	0	ybt 2; ICEKp1	407	-	0	-	0	iro 3 (truncated)	25	rmp 3; ICEKp1	47	-	wzi5	KL5	none	Very high	99.98%	NA	O1v1	O1	none	Very high	98.08%	NA	-	-	-	-	-	-	-	-
2019-01-4907	Norway	No	SRR19372479			Klebsiella pneumoniae	strong	87	290191	774209	5440443	no	-	ST727	3	0	0	0	-	0	-	0	iuc 3 (truncated)	86	-	0	-	0	-	wzi83	KL23	none	Very high	99.90%	NA	O2v2	O2	none	Very high	98.51%	NA	-	-	-	-	-	-	-	-
2019-01-4908	Norway	No	SRR19372478			Klebsiella pneumoniae	strong	100	313784	724892	5275623	no	-	ST5459	0	0	0	0	-	0	-	0	-	0	-	0	-	0	-	wzi196	KL49	?-+	Good	98.98%	KL49_08_wzy,KL49_11_wclK,KL49_17_manC	O3/O3a	O3/O3a	?-	Good	97.02%	O3/O3a_01_manC	-	-	-	-	-	-	-	-
2019-01-4909	Norway	No	SRR19372477			Klebsiella pneumoniae	strong	67	358206	726111	5319053	no	-	ST2108	3	0	0	0	-	0	-	0	iuc 3 (truncated)	80	-	0	-	0	-	wzi31	KL31	none	Very high	99.27%	NA	O5	O5	*	High	94.28%	NA	-	-	-	-	-	-	-	-
2019-01-4937	Norway	Yes	SRR19372421	SRR19667676	JAMCDA000000000	Klebsiella pneumoniae	strong	71	312181	742224	5422398	no	-	ST4730	3	0	2	3	-	0	-	0	iuc 3 (truncated)	93	-	0	-	0	-	-	KL25	-	High	99.83%	KL25_09_wfeD	O3/O3a	O3/O3a	?	Good	98.67%	NA	strA.v1;strB.v1	-	-	-	-	-	-	-
2019-01-4940	Norway	No	SRR19372476			Klebsiella pneumoniae	strong	58	405352	943028	5273216	no	-	ST292	3	0	0	0	-	0	-	0	iuc 3 (truncated)	88-1LV	-	0	-	0	-	wzi50	KL51	none	Perfect	100.00%	NA	O3b	O3b	none	Very high	99.09%	NA	-	-	-	-	-	-	-	-
2019-01-5108	Norway	No	SRR19372474			Klebsiella pneumoniae	strong	87	335419	772812	5325400	no	-	ST5529	3	0	0	0	-	0	-	0	iuc 3 (truncated)	86	-	0	-	0	-	wzi10	KL10	?-*	Good	96.71%	KL10_18_manC	O5	O5	?-*	Good	94.36%	O5_01_manC	-	-	-	-	-	-	-	-
2019-01-587	Norway	No	SRR19372473			Klebsiella pneumoniae	strong	96	267109	797590	5484020	no	-	ST44	3	0	0	0	-	0	-	0	iuc 3 (truncated)	87	-	0	-	0	-	wzi34	KL57	none	Very high	98.80%	NA	O1v2	O1	none	Very high	98.50%	NA	-	-	-	-	-	-	-	-
2019-01-588	Norway	No	SRR19372472			Klebsiella pneumoniae	strong	87	294610	764069	5255019	no	-	ST2441	0	0	0	0	-	0	-	0	-	0	-	0	-	0	-	wzi14	KL14	none	Very high	99.87%	NA	O3b	O3b	none	Very high	99.73%	NA	-	-	-	-	-	-	-	-
2019-01-589	Norway	No	SRR19372443			Klebsiella pneumoniae	strong	62	373278	720940	5363696	no	-	ST37	0	0	0	0	-	0	-	0	-	0	-	0	-	0	-	wzi262	KL21	none	Very high	99.87%	NA	O3b	O3b	none	Very high	99.29%	NA	-	-	-	-	-	-	-	-
2019-01-591	Norway	No	SRR19372442			Klebsiella pneumoniae	strong	62	634449	837418	5508109	no	-	ST1426	3	0	0	0	-	0	-	0	iuc 3 (truncated)	86	-	0	-	0	-	wzi368	KL134	none	Very high	99.94%	NA	O3/O3a	O3/O3a	none	Very high	98.87%	NA	-	-	-	-	-	-	-	-
2019-01-604	Norway	No	SRR19372441			Klebsiella pneumoniae	strong	70	360501	764549	5320023	no	-	ST629	0	0	0	0	-	0	-	0	-	0	-	0	-	0	-	wzi368	KL134	none	Very high	99.99%	NA	O3/O3a	O3/O3a	none	Very high	98.66%	NA	-	-	-	-	-	-	-	-
2019-01-605	Norway	No	SRR19372440			Klebsiella pneumoniae	strong	131	319096	727694	5678314	no	-	ST45	3	0	0	0	-	0	-	0	iuc 3 (truncated)	80	-	0	-	0	-	wzi101	KL24	none	Very high	99.02%	NA	O2v1	O2	none	Very high	98.76%	NA	-	-	-	-	-	-	-	-
2019-01-606	Norway	No	SRR19372439			Klebsiella pneumoniae	strong	66	358296	672562	5364586	no	-	ST2108	4	0	0	0	ybt 9; ICEKp3	408	-	0	iuc 3 (truncated)	88	-	0	-	0	-	wzi31	KL31	none	Very high	99.27%	NA	O5	O5	*	High	94.27%	NA	-	-	-	-	-	-	-	-
2019-01-608	Norway	No	SRR19372438			Klebsiella pneumoniae	strong	86	250900	431500	5432201	no	-	ST4720	3	0	0	0	-	0	-	0	iuc 3 (truncated)	89	-	0	-	0	-	wzi22	KL30	*	Very high	96.48%	NA	O1v1	O1	none	Very high	98.21%	NA	-	-	-	-	-	-	-	-
2019-01-655	Norway	No	SRR19372437			Klebsiella pneumoniae	strong	97	297439	811815	5637336	no	-	ST3689	3	0	0	0	-	0	-	0	iuc 3 (truncated)	71	-	0	-	0	-	-	KL61	none	Very high	96.54%	NA	O5	O5	*	High	94.25%	NA	-	-	-	-	-	-	-	-
2019-01-658	Norway	No	SRR19372435			Klebsiella pneumoniae	strong	70	349186	910121	5536534	no	-	ST111	4	0	0	0	ybt 19; ICEKp16	409	-	0	iuc 3 (truncated)	82	-	0	-	0	-	wzi63	KL63	none	Very high	99.36%	NA	O1v2	O1	none	Very high	99.28%	NA	-	-	-	-	-	-	-	-
2019-01-895	Norway	No	SRR19372434			Klebsiella pneumoniae	strong	97	345663	656396	5385818	no	-	ST150	3	0	0	0	-	0	-	0	iuc 3 (truncated)	82	-	0	-	0	-	wzi111	KL25	-	High	99.83%	KL25_09_wfeD	O3/O3a	O3/O3a	none	Very high	98.19%	NA	-	-	-	-	-	-	-	-
2019-01-896	Norway	No	SRR19372433			Klebsiella pneumoniae	strong	65	380342	1114713	5506588	no	-	ST449	4	0	0	0	ybt 10; ICEKp4	383	-	0	iuc 3 (truncated)	83	-	0	-	0	-	wzi37	unknown (best match = KL22)	-+	Low	99.48%	KL22_17	O1v1	O1	none	Very high	98.11%	NA	-	-	-	-	-	-	-	-
2019-01-897	Norway	Yes	SRR19372420	SRR19667675	JAMCCZ000000000	Klebsiella pneumoniae	strong	78	353771	704832	5371160	no	-	ST661	3	0	0	0	-	0	-	0	iuc 3 (truncated)	32	-	0	-	0	-	wzi27	KL27	none	Very high	99.99%	NA	O2v2	O2	none	Very high	98.45%	NA	-	-	-	-	-	-	-	-
2019-01-901	Norway	No	SRR19372432			Klebsiella pneumoniae	strong	54	462253	1011967	5260286	no	-	ST4527	0	0	0	0	-	0	-	0	-	0	-	0	-	0	-	wzi109	unknown (best match = KL107)	?-+*	None	79.92%	KL107_05_wzb,KL107_06_wzc,KL107_08,KL107_09,KL107_10,KL107_11_gnd,KL107_12,KL107_13,KL107_14,KL107_15,KL107_16_ugd	O4	O4	-	Good	99.67%	O4_01_hydrolase,O4_02_hypothetical	-	-	-	-	-	-	-	-
2019-01-902	Norway	Yes	SRR19372419	SRR19667674	JAMCCY000000000	Klebsiella pneumoniae	strong	91	418473	1297230	5549975	no	-	ST485	3	0	0	0	-	0	-	0	iuc 3 (truncated)	72	-	0	-	0	-	wzi101	KL24	none	Very high	99.03%	NA	O2v1	O2	none	Very high	98.76%	NA	-	-	-	-	-	-	-	-
HFGJVBBXY_06-5PK_AAGTAAGT-GGACTATT	Thailand	No				Klebsiella pneumoniae	strong	49	286676	470500	5176618	no	-	ST4784	0	0	0	0	-	0	-	0	-	0	-	0	-	0	-	wzi294	KL49	?-+	Good	98.90%	KL49_18_manB	O3b	O3b	?-	Good	99.13%	O3b_02_manB	-	-	-	-	-	-	-	-
HFGJVBBXY_09-6PK_GTCTACAT-TTCAAGAA	Thailand	No				Klebsiella pneumoniae	strong	67	275661	472009	5307238	no	-	ST294	0	0	0	0	-	0	-	0	-	0	-	0	-	0	-	wzi274	KL30	none	Very high	99.14%	NA	O1v1	O1	none	Very high	99.90%	NA	-	-	-	-	-	-	-	-
HFGJVBBXY_101-48PK_AAGCAATA-TCTCAATT	Thailand	No				Klebsiella pneumoniae	strong	61	192420	690325	5326064	no	-	ST2043	0	0	0	0	-	0	-	0	-	0	-	0	-	0	-	wzi114	KL111	none	Very high	99.74%	NA	O3b	O3b	none	Very high	98.88%	NA	-	-	-	-	-	-	-	-
HFGJVBBXY_103-49PK_AACAGTTG-AGTGAATT	Thailand	No				Klebsiella quasipneumoniae subsp. quasipneumoniae	strong	50	883295	1953894	5416262	no	-	ST4764	0	0	0	0	-	0	-	0	-	0	-	0	-	0	-	-	KL124	*	Very high	95.96%	NA	O3/O3a	O3/O3a	none	Very high	95.99%	NA	-	-	-	-	-	-	-	-
HFGJVBBXY_106-50PK_TTCAGAAC-CGGCGTAA	Thailand	No				Klebsiella pneumoniae	strong	58	479273	1486390	5442080	no	-	ST29	0	0	7	9	-	0	-	0	-	0	-	0	-	0	-	wzi115	KL54	none	Very high	99.93%	NA	O1v2	O1	none	Very high	99.16%	NA	strA.v1*;strB.v1*	-	-	qnrS1	-	-	floR.v1	-
HFGJVBBXY_109-51PK_TTATGTAT-CTCTTGAA	Thailand	No				Klebsiella pneumoniae	strong	79	220839	413932	5268073	no	-	ST4804	0	0	0	0	-	0	-	0	-	0	-	0	-	0	-	wzi238	KL11	*	High	92.27%	NA	O3b	O3b	none	Very high	98.89%	NA	-	-	-	-	-	-	-	-
HFGJVBBXY_11-7PK_TGCGTACA-TATGAGAA	Thailand	Yes	SRR19372418	SRR19667681	JAMCDN000000000	Klebsiella pneumoniae	strong	58	374751	1269161	5538086	no	-	ST290	3	0	9	11	-	0	-	0	iuc 3 (truncated)	25	-	0	-	0	-	wzi21	KL21	*	Very high	98.56%	NA	O1v1	O1	none	Very high	98.11%	NA	aadA2^	mcr-1.1	-	qnrS1	-	mphA	floR.v2*	-
HFGJVBBXY_112-52PK_TGGTGTCT-CAGATGAA	Thailand	No				Klebsiella quasipneumoniae subsp. quasipneumoniae	strong	101	208801	442378	5290323	no	-	ST4825	0	0	3	3	-	0	-	0	-	0	-	0	-	0	-	wzi517	KL70	+*	Good	95.74%	NA	O3/O3a	O3/O3a	none	Very high	96.57%	NA	aadA2	-	-	-	-	-	-	-
HFGJVBBXY_116-54PK_ACGCCACT-CTGTTAAC	Thailand	No				Klebsiella pneumoniae	strong	74	329893	686816	5425956	no	-	ST37	0	0	5	5	-	0	-	0	-	0	-	0	-	0	-	-	unknown (best match = KL11)	?-+*	None	74.86%	KL11_02_cpsACP,KL11_05_wzb,KL11_07_wcaJ,KL11_08_wzy,KL11_09_wcuP,KL11_10_wclO,KL11_11_wcuC,KL11_13,KL11_14_wbaZ,KL11_15_wzx	O3b	O3b	*	High	92.29%	NA	-	-	-	qnrS1	-	-	-	-
HFGJVBBXY_118-55PK_ACGAGCCT-CGCTGAGC	Thailand	No				Klebsiella quasipneumoniae subsp. quasipneumoniae	strong	47	546045	879390	5564524	no	-	ST4769	0	0	0	0	-	0	-	0	-	0	-	0	-	0	-	wzi357	KL131	*	Very high	97.43%	NA	O3/O3a	O3/O3a	none	Very high	98.79%	NA	-	-	-	-	-	-	-	-
HFGJVBBXY_121-57PK_TACATAGA-TATGCCTG	Thailand	No				Klebsiella quasipneumoniae subsp. quasipneumoniae	strong	103	214912	767353	5476717	no	-	ST4771	0	0	4	5	-	0	-	0	-	0	-	0	-	0	-	-	KL11	none	Very high	99.70%	NA	O12	O12	none	Very high	98.45%	NA	aadA2	-	-	qnrS1	-	lnuF.v1?	-	-
HFGJVBBXY_124-58PK_AAGTCTCC-TACAGGCT	Thailand	No				Klebsiella quasipneumoniae subsp. quasipneumoniae	strong	27	714541	1466704	5207209	no	-	ST4799	0	0	0	0	-	0	-	0	-	0	-	0	-	0	-	-	KL64	*	Very high	96.80%	NA	O5	O5	none	High	94.73%	NA	-	-	-	-	-	-	-	-
HFGJVBBXY_126-60PK_GGAGATTC-GTCTGAAC	Thailand	No				Klebsiella variicola subsp. variicola	strong	27	601777	2121619	5379711	no	-	ST4751	0	0	0	0	-	0	-	0	-	0	-	0	-	0	-	wzi513	KL115	none	Very high	98.74%	NA	O5	O5	none	Very high	99.58%	NA	-	-	-	-	-	-	-	-
HFGJVBBXY_129-69PK_TAGCCGAT-AGTATTGG	Thailand	No				Klebsiella pneumoniae	strong	81	308907	762693	5372888	no	-	ST964	0	0	0	0	-	0	-	0	-	0	-	0	-	0	-	wzi74	KL103	*	Very high	96.71%	NA	O1v1	O1	none	Very high	98.56%	NA	-	-	-	-	-	-	-	-
HFGJVBBXY_13-8PK_TTATTATG-TGCGCTAA	Thailand	No				Klebsiella quasipneumoniae subsp. quasipneumoniae	strong	57	1242791	1579213	5581117	no	-	ST4763	0	0	0	0	-	0	-	0	-	0	-	0	-	0	-	wzi295	KL124	*	Very high	96.01%	NA	O3/O3a	O3/O3a	none	Very high	96.00%	NA	-	-	-	-	-	-	-	-
HFGJVBBXY_131-70PK_ACCAGGAC-CCGCTACA	Thailand	No				Klebsiella quasipneumoniae subsp. quasipneumoniae	strong	35	459251	1296049	5440448	no	-	ST4759	0	0	0	0	-	0	-	0	-	0	-	0	-	0	-	wzi15	KL35	?-+*	Good	95.28%	KL35_18_manC,KL35_19_manB	O3/O3a	O3/O3a	?-	Good	95.90%	O3/O3a_01_manC,O3/O3a_02_manB	-	-	-	-	-	-	-	-
HFGJVBBXY_134-73PK_TGCGCGCT-CGCAACTG	Thailand	No				Klebsiella quasipneumoniae subsp. quasipneumoniae	strong	85	329396	1088388	5755288	no	-	ST622	0	0	3	3	-	0	-	0	-	0	-	0	-	0	-	wzi454	KL66	?-+*	Good	93.44%	KL66_02_cpsACP	O12	O12	none	Very high	98.75%	NA	aadA2^	-	-	-	-	-	-	-
HFGJVBBXY_141-77PK_GGAAGGTA-GATACTAC	Thailand	No				Klebsiella pneumoniae	strong	38	674969	2459550	5206160	no	-	ST2800	0	0	0	0	-	0	-	0	-	0	-	0	-	0	-	wzi194	KL108	*	Very high	97.49%	NA	O2v2	O2	none	Very high	98.50%	NA	-	-	-	-	-	-	-	-
HFGJVBBXY_144-78PK_GGTGTCCG-AGACGCTG	Thailand	No				Klebsiella quasipneumoniae subsp. similipneumoniae	strong	20	742084	1006934	5142526	no	-	ST4782	0	0	0	0	-	0	-	0	-	0	-	0	-	0	-	wzi207	KL114	none	Very high	98.56%	NA	O3/O3a	O3/O3a	none	Very high	96.11%	NA	-	-	-	-	-	-	-	-
HFGJVBBXY_147-79PK_ACCATTAA-ACCGGTTC	Thailand	No				Klebsiella quasipneumoniae subsp. similipneumoniae	strong	37	713989	1197739	5318251	no	-	ST2000	0	0	0	0	-	0	-	0	-	0	-	0	-	0	-	-	KL64	?-*	Good	95.92%	KL64_20_rmlB,KL64_21_rmlA,KL64_23_rmlC	O12	O12	?-	Good	94.20%	O12_01_rfbB,O12_02_rfbA,O12_04_rfbC	-	-	-	-	-	-	-	-
HFGJVBBXY_15-9PK_GTACAGCT-ACCGATCA	Thailand	No				Klebsiella pneumoniae	strong	25	461345	1463745	5106753	no	-	ST17	0	0	0	0	-	0	-	0	-	0	-	0	-	0	-	wzi82	KL23	none	Very high	99.94%	NA	O2v2	O2	none	Very high	98.45%	NA	-	-	-	-	-	-	-	-
HFGJVBBXY_150-80PK_TGCTGAGG-ACGTTGCG	Thailand	No				Klebsiella pneumoniae	strong	40	494370	1784900	5190027	no	-	ST501	0	0	0	0	-	0	-	0	-	0	-	0	-	0	-	wzi83	KL23	none	Very high	99.90%	NA	O2v2	O2	none	Very high	98.52%	NA	-	-	-	-	-	-	-	-
HFGJVBBXY_153-81PK_CTCATCAC-GTGCCACC	Thailand	No				Klebsiella quasipneumoniae subsp. quasipneumoniae	strong	81	249161	502641	5544450	no	-	ST4827	0	0	0	0	-	0	-	0	-	0	-	0	-	0	-	-	unknown (best match = KL161)	?-+*	None	78.30%	KL161_02_cpsACP,KL161_12_rmlD,KL161_13_wcuP,KL161_14,KL161_15,KL161_16_wzx	unknown (best match = O2v1)	unknown	-+*	None	72.62%	O1/O2v1_03_wbbM,O1/O2v1_05_wbbN,O1/O2v1_06_wbbO,O1/O2v1_07_kfoC	-	-	-	-	-	-	-	-
HFGJVBBXY_159-84PK_ACTAGCTC-CACTCTCG	Thailand	No				Klebsiella pneumoniae	strong	87	281562	660084	5381487	no	-	ST4813	0	0	0	0	-	0	-	0	-	0	-	0	-	0	-	wzi56	KL55	*	Very high	96.18%	NA	O3/O3a	O3/O3a	none	Very high	98.06%	NA	-	-	-	-	-	-	-	-
HFGJVBBXY_161-85PK_TATGCGGT-AGCACCTA	Thailand	No				Klebsiella quasipneumoniae subsp. quasipneumoniae	strong	94	178897	421630	5362530	no	-	ST143	0	0	3	6	-	0	-	0	-	0	-	0	-	0	-	-	unknown (best match = KL33)	?-+*	None	74.89%	KL33_02_cpsACP,KL33_07_wzb,KL33_08_wzc,KL33_09_wckM,KL33_10_wckL,KL33_11_wcuQ,KL33_12_wzx,KL33_13_wckK,KL33_14_manC,KL33_15_manB,KL33_16_wbaZ,KL33_17_wcaJ,KL33_18_wzy,KL33_19_wckJ	unknown (best match = O2v1)	unknown	-+*	None	72.59%	O1/O2v1_03_wbbM,O1/O2v1_05_wbbN,O1/O2v1_06_wbbO,O1/O2v1_07_kfoC	aac(3)-IV;aadA2^;aph(4)-Ia	-	-	-	-	-	-	-
HFGJVBBXY_164-86PK_TTAGGTTG-CAATCGTC	Thailand	No				Klebsiella quasipneumoniae subsp. similipneumoniae	strong	32	489338	928212	5129879	no	-	ST4775	0	0	0	0	-	0	-	0	-	0	-	0	-	0	-	wzi407	KL57	?*	Good	96.31%	NA	O5	O5	?*	Good	94.19%	NA	-	-	-	-	-	-	-	-
HFGJVBBXY_167-87PK_TTATCAAC-CGTACTCG	Thailand	No				Klebsiella pneumoniae	strong	109	259731	481311	5290425	no	-	ST2365	0	0	0	0	-	0	-	0	-	0	-	0	-	0	-	wzi42	KL42	none	Very high	99.95%	NA	O4	O4	none	Very high	99.93%	NA	-	-	-	-	-	-	-	-
HFGJVBBXY_170-88PK_ACCTGACT-TATAAGTC	Thailand	No				Klebsiella pneumoniae	strong	88	303179	527764	5382246	no	-	ST1310	0	0	0	0	-	0	-	0	-	0	-	0	-	0	-	-	KL108	*	Very high	97.54%	NA	O2v1	O2	*	High	94.00%	NA	-	-	-	-	-	-	-	-
HFGJVBBXY_173-89PK_ACGTAGTC-ATCTGCGC	Thailand	No				Klebsiella pneumoniae	strong	74	274678	1090560	5305582	no	-	ST4785	0	0	3	3	-	0	-	0	-	0	-	0	-	0	-	wzi114	KL111	none	Very high	99.73%	NA	O3b	O3b	none	Very high	98.88%	NA	aadA2	-	-	-	-	-	-	-
HFGJVBBXY_176-90PK_TTGCAGTA-TGTTGGCT	Thailand	No				Klebsiella pneumoniae	strong	61	300977	725882	5368751	no	-	ST4796	0	0	0	0	-	0	-	0	-	0	-	0	-	0	-	wzi11	KL11	*	High	92.37%	NA	O3/O3a	O3/O3a	none	Very high	98.28%	NA	-	-	-	-	-	-	-	-
HFGJVBBXY_179-95PK_ACCAACAT-GGACCGTC	Thailand	No				Klebsiella pneumoniae	strong	51	363051	852955	5529335	no	-	ST4788	1	0	0	0	ybt 4; plasmid	463-1LV	-	0	-	0	-	0	-	0	-	wzi130	KL58	none	Very high	99.97%	NA	O3b	O3b	none	Very high	99.04%	NA	-	-	-	-	-	-	-	-
HFGJVBBXY_18-10PK_CTGGCCTC-GTTGGATC	Thailand	No				Klebsiella pneumoniae	strong	37	471197	1866681	5258513	no	-	ST500	0	1	7	9	-	0	-	0	-	0	-	0	-	0	-	wzi34	KL34	none	Very high	99.82%	NA	O1v1	O1	none	Very high	98.92%	NA	aph3-Ia.v1;strA.v1^;strB.v1	-	-	qnrS1	-	-	floR.v1	-
HFGJVBBXY_182-96PK_TGCAGTCG-CACTACAG	Thailand	No				Klebsiella pneumoniae	strong	51	363051	852955	5530088	no	-	ST4788	1	0	0	0	ybt 4; plasmid	463-1LV	-	0	-	0	-	0	-	0	-	wzi130	KL58	none	Very high	99.97%	NA	O3b	O3b	none	Very high	99.04%	NA	-	-	-	-	-	-	-	-
HFGJVBBXY_185-98PK_TAAGTACC-TGGCTCAC	Thailand	No				Klebsiella pneumoniae	strong	50	373033	852955	5529632	no	-	ST4788	1	0	0	0	ybt 4; plasmid	463-1LV	-	0	-	0	-	0	-	0	-	wzi130	KL58	none	Very high	99.97%	NA	O3b	O3b	none	Very high	99.04%	NA	-	-	-	-	-	-	-	-
HFGJVBBXY_187-99PK_GTCTGTGC-AGCATCAG	Thailand	No				Klebsiella pneumoniae	strong	50	373033	852955	5529799	no	-	ST4788	1	0	0	0	ybt 4; plasmid	463-1LV	-	0	-	0	-	0	-	0	-	wzi130	KL58	none	Very high	99.97%	NA	O3b	O3b	none	Very high	99.04%	NA	-	-	-	-	-	-	-	-
HFGJVBBXY_190-101PK_TGCCGTAA-GGATGCAC	Thailand	No				Klebsiella pneumoniae	strong	67	341477	774441	5365353	no	-	ST2555	0	0	4	8	-	0	-	0	-	0	-	0	-	0	-	-	KL38	*	Very high	96.72%	NA	O12	O12	none	Very high	98.01%	NA	aadA2;aph3-Ia.v1^;strA.v1*;strB.v1*	-	-	-	-	-	-	-
HFGJVBBXY_193-102PK_ATAATGTA-GGTTCATT	Thailand	No				Klebsiella pneumoniae	strong	66	325145	901844	5330170	no	-	ST1213	0	0	0	0	-	0	-	0	-	0	-	0	-	0	-	wzi74	KL103	*	Very high	96.71%	NA	O1v1	O1	none	Very high	98.56%	NA	-	-	-	-	-	-	-	-
HFGJVBBXY_195-104PK_ATAACAGA-CTTCCATT	Thailand	No				Klebsiella pneumoniae	strong	83	228529	675931	5199522	no	-	ST1074	0	0	1	1	-	0	-	0	-	0	-	0	-	0	-	wzi371	KL138	none	Very high	99.77%	NA	unknown (best match = OL102)	unknown	-*	None	81.57%	OL102_05_wbbL,OL102_06_rhamnan,OL102_07_wzm,OL102_08_wzt	-	-	-	-	-	-	-	-
HFGJVBBXY_198-105PK_ATATTACA-TGCGCATT	Thailand	No				Klebsiella pneumoniae	strong	42	372892	1168038	5223015	no	-	ST497	0	0	0	0	-	0	-	0	-	0	-	0	-	0	-	wzi16	KL16	none	Very high	99.45%	NA	O3b	O3b	none	Very high	99.33%	NA	-	-	-	-	-	-	-	-
HFGJVBBXY_202-111PK_TCTTACTC-CTTGTGAC	Thailand	No				Klebsiella pneumoniae	strong	78	317946	486805	5401767	no	-	ST501	0	0	8	12	-	0	-	0	-	0	-	0	-	0	-	-	unknown (best match = KL33)	-+*	None	74.20%	KL33_02_cpsACP,KL33_07_wzb,KL33_08_wzc,KL33_09_wckM,KL33_10_wckL,KL33_11_wcuQ,KL33_12_wzx,KL33_13_wckK,KL33_14_manC,KL33_15_manB,KL33_16_wbaZ,KL33_17_wcaJ,KL33_18_wzy,KL33_19_wckJ	unknown (best match = OL103)	unknown	-*	None	70.37%	OL103_01_rmlC,OL103_02_wzm,OL103_03_wzt,OL103_04_hydrolase,OL103_05_spsA	aac(3)-IId^;aadA2;aadA^;aph3-Ia.v1^	-	-	qnrS1	-	lnuF.v1*?;mef(B)	cmlA1*	-
HFGJVBBXY_206-117PK_TCTCCGTG-ACGATTCA	Thailand	No				Klebsiella quasipneumoniae subsp. similipneumoniae	strong	23	502197	1335788	5340898	no	-	ST3540	0	0	6	9	-	0	-	0	-	0	-	0	-	0	-	-	unknown (best match = KL103)	-*	None	89.14%	KL103_12_wzy,KL103_13_wcpL,KL103_14_wcuT,KL103_15_wzx	OL103	OL103	-	High	98.52%	OL103_06_wbbL	aadA*;ant(2'')-Ia;armA	-	-	-	-	mphE.v2;msrE	cmlA5	arr-2
HFGJVBBXY_208-118PK_ATCGTTAG-ACTTCGCA	Thailand	Yes	SRR19372417	SRR19667680	JAMCDM000000000	Klebsiella pneumoniae	strong	43	457391	721709	5503376	no	-	ST76	3	0	4	4	-	0	-	0	iuc 3 (truncated)	88	-	0	-	0	-	wzi23	KL35	?-+	Good	99.15%	KL35_16_wclK,KL35_19_manB	O5	O5	?-*	Good	94.09%	O5_02_manB	aadA2^	-	-	-	-	-	-	-
HFGJVBBXY_21-11PK_CGCTATTA-ACGGCCGC	Thailand	No				Klebsiella quasipneumoniae subsp. quasipneumoniae	strong	58	319027	982271	5334231	no	-	ST4768	0	0	0	0	-	0	-	0	-	0	-	0	-	0	-	-	KL48	*	High	93.56%	NA	O5	O5	*	High	94.65%	NA	-	-	-	-	-	-	-	-
HFGJVBBXY_210-120PK_ACATGATA-TATCTACG	Thailand	No				Klebsiella pneumoniae	strong	41	381698	1459616	5260927	no	-	ST36	0	0	3	4	-	0	-	0	-	0	-	0	-	0	-	wzi27	KL27	none	Very high	100.00%	NA	O2v2	O2	none	Very high	98.44%	NA	aac(3)-IId^;aadA17*	-	-	qnrS1	-	lnuF.v1	-	-
HFGJVBBXY_211-122PK_ACAATGCC-TAAGGACG	Thailand	No				Klebsiella quasipneumoniae subsp. similipneumoniae	strong	35	2802458	2802458	5168027	no	-	ST1699	0	0	4	4	-	0	-	0	-	0	-	0	-	0	-	-	KL52	*	Very high	96.80%	NA	OL103	OL103	none	Very high	98.86%	NA	aadA2	-	-	qnrS1	-	-	-	-
HFGJVBBXY_213-127PK_AGGCAAGC-GTCCAGAG	Thailand	No				Klebsiella pneumoniae	strong	50	374789	634274	5465002	no	-	ST719	0	0	4	6	-	0	-	0	-	0	-	0	-	0	-	wzi99	KL128	none	Very high	99.97%	NA	O3b	O3b	none	Very high	99.31%	NA	aadA2;strA.v1*;strB.v1*	-	-	-	-	-	-	-
HFGJVBBXY_215-132PK_GCAAGACA-GTCTATGC	Thailand	No				Klebsiella pneumoniae	strong	96	178739	527756	5387893	no	-	ST1310	0	0	4	4	-	0	-	0	-	0	-	0	-	0	-	wzi411	KL154	none	Very high	99.85%	NA	O2v1	O2	none	Very high	98.52%	NA	aadA2	-	-	-	-	-	-	-
HFGJVBBXY_216-134PK_GAATTACG-TCTCCTTG	Thailand	No				Klebsiella pneumoniae	strong	27	495483	997898	5171754	no	-	ST4815	0	0	3	4	-	0	-	0	-	0	-	0	-	0	-	wzi274	KL30	none	Very high	99.14%	NA	O1v1	O1	none	Very high	99.90%	NA	strA.v1^	-	-	-	-	-	-	-
HFGJVBBXY_218-137PK_TTGCCTCT-TAGCCGCA	Thailand	No				Klebsiella pneumoniae	strong	109	117556	366730	5468562	no	-	ST4789	0	0	1	1	-	0	-	0	-	0	-	0	-	0	-	wzi356	unknown (best match = KL143)	?-+*	None	91.05%	KL143_05_wzb,KL143_06_wzc,KL143_07_wbaP,KL143_08,KL143_09_wzy	O1v1	O1	none	Very high	98.62%	NA	-	-	-	-	-	-	-	-
HFGJVBBXY_221-138PK_TCCAGGTA-ACTGGAGC	Thailand	No				Klebsiella quasipneumoniae subsp. similipneumoniae	strong	22	752069	2497424	5353480	no	-	ST4777	0	0	0	0	-	0	-	0	-	0	-	0	-	0	-	wzi164	KL139	none	Very high	97.79%	NA	O4	O4	none	Very high	99.59%	NA	-	-	-	-	-	-	-	-
HFGJVBBXY_223-139PK_TACAGGCC-GGCGAATG	Thailand	No				Klebsiella pneumoniae	strong	39	607746	909829	5483710	no	-	ST661	0	0	0	0	-	0	-	0	-	0	-	0	-	0	-	wzi209	KL47	none	Very high	99.56%	NA	OL101	OL101	*	Very high	95.10%	NA	-	-	-	-	-	-	-	-
HFGJVBBXY_226-140PK_ACATTCTC-AGAGTTGT	Thailand	No				Klebsiella quasipneumoniae subsp. quasipneumoniae	strong	28	386024	1555056	5136846	no	-	ST4765	0	0	0	0	-	0	-	0	-	0	-	0	-	0	-	-	KL133	*	Very high	95.90%	NA	O12	O12	none	Very high	98.63%	NA	-	-	-	-	-	-	-	-
HFGJVBBXY_229-141PK_AGGTCAAG-ATAACGCG	Thailand	No				Klebsiella quasipneumoniae subsp. similipneumoniae	strong	20	753448	2282151	5000875	no	-	ST4819	0	0	0	0	-	0	-	0	-	0	-	0	-	0	-	wzi164	KL139	none	Very high	97.79%	NA	O4	O4	none	Very high	99.60%	NA	-	-	-	-	-	-	-	-
HFGJVBBXY_23-12PK_CAACTGCT-ATACTACT	Thailand	No				Klebsiella quasipneumoniae subsp. quasipneumoniae	strong	41	942641	2092524	5431800	no	-	ST2676	0	0	7	10	-	0	-	0	-	0	-	0	-	0	-	-	KL101	none	Very high	95.86%	NA	O3/O3a	O3/O3a	none	Very high	95.96%	NA	aadA2;aadA^	mcr-8.1*	-	qnrS1	-	-	cmlA1*;floR.v1*	-
HFGJVBBXY_231-143PK_AGTTCCGT-ACGCGGCC	Thailand	No				Klebsiella quasipneumoniae subsp. similipneumoniae	strong	21	784379	2324185	5178765	no	-	ST4774	0	0	0	0	-	0	-	0	-	0	-	0	-	0	-	-	KL108	*	Very high	96.81%	NA	O12	O12	none	Very high	98.94%	NA	-	-	-	-	-	-	-	-
HFGJVBBXY_234-144PK_ACATATGT-CTGCGATC	Thailand	No				Klebsiella variicola subsp. variicola	strong	29	928430	1810049	5401408	no	-	ST4749	0	0	0	0	-	0	-	0	-	0	-	0	-	0	-	wzi57	KL57	*	Very high	97.10%	NA	O3/O3a	O3/O3a	none	Very high	99.34%	NA	-	-	-	-	-	-	-	-
HFGJVBBXY_236-148PK_GACGTAAG-GGCTTGGC	Thailand	No				Klebsiella quasipneumoniae subsp. quasipneumoniae	strong	91	404125	1017233	5502336	no	-	ST4812	0	0	5	7	-	0	-	0	-	0	-	0	-	0	-	-	unknown (best match = KL161)	?-+*	None	78.30%	KL161_02_cpsACP,KL161_12_rmlD,KL161_13_wcuP,KL161_14,KL161_15,KL161_16_wzx	unknown (best match = O2v1)	unknown	-+*	None	72.62%	O1/O2v1_03_wbbM,O1/O2v1_05_wbbN,O1/O2v1_06_wbbO,O1/O2v1_07_kfoC	aadA2^;aph3-Ia.v1^	-	-	-	-	-	floR.v1*	-
HFGJVBBXY_238-152PK_AGTCAATT-GACCGTGC	Thailand	Yes	SRR19372416	SRR19667673	JAMCDL000000000	Klebsiella pneumoniae	strong	45	418269	911424	5270774	no	-	ST3167	3	0	0	0	-	0	-	0	iuc 3 (truncated)	88	-	0	-	0	-	wzi21	KL21	*	Very high	98.56%	NA	O1v1	O1	none	Very high	98.13%	NA	-	-	-	-	-	-	-	-
HFGJVBBXY_24-13PK_TTCGAACC-AGGTGACA	Thailand	No				Klebsiella pneumoniae	strong	59	392538	982030	5366872	no	-	ST188	0	0	7	9	-	0	-	0	-	0	-	0	-	0	-	wzi114	KL8	-	High	98.76%	KL8_10_wcsI	O3b	O3b	none	Very high	98.93%	NA	strA.v1*;strB.v1*	-	-	qnrS1	-	-	floR.v1	-
HFGJVBBXY_240-162PK_AGTATGTC-TACTGACC	Thailand	Yes	SRR19372387	SRR19667672	JAMCDK000000000	Klebsiella pneumoniae	strong	48	365222	1035362	5484752	no	-	ST3541	3	0	7	9	-	0	-	0	iuc 3 (truncated)	13-2LV	-	0	-	0	-	-	KL123	*	Very high	95.25%	NA	O3/O3a	O3/O3a	*	Very high	95.47%	NA	aadA2;strA.v1;strB.v1	-	-	qnrS1	-	mef(B)	cmlA1*	-
HFGJVBBXY_27-15PK_TGAGTCAG-AAGTTCGG	Thailand	No				Klebsiella variicola subsp. variicola	strong	46	458333	1063843	5766379	no	-	ST1023	0	0	0	0	-	0	-	0	-	0	-	0	-	0	-	wzi116	KL19	none	Very high	98.73%	NA	O3/O3a	O3/O3a	none	Very high	99.39%	NA	-	-	-	-	-	-	-	-
HFGJVBBXY_30-16PK_CAATGATG-CGTCCGTG	Thailand	No				Klebsiella variicola subsp. variicola	strong	46	458390	1063843	5766731	no	-	ST1023	0	0	0	0	-	0	-	0	-	0	-	0	-	0	-	wzi116	KL19	none	Very high	98.73%	NA	O3/O3a	O3/O3a	none	Very high	99.39%	NA	-	-	-	-	-	-	-	-
HFGJVBBXY_33-17PK_CGAAGGAC-GCGTCAAC	Thailand	No				Klebsiella pneumoniae	strong	79	343736	736417	5473662	no	-	ST4747	0	0	4	7	-	0	-	0	-	0	-	0	-	0	-	-	unknown (best match = KL165)	?-*	None	91.29%	KL165_16_rmlB,KL165_17_rmlA,KL165_18_rmlD,KL165_19_rmlC	OL103	OL103	-*	Good	94.55%	OL103_01_rmlC	aadA2;aph3-Ia.v1^;strA.v1*;strB.v1*	-	-	-	-	-	-	-
HFGJVBBXY_36-18PK_CGATTATC-ATCAACTC	Thailand	No				Klebsiella quasipneumoniae subsp. quasipneumoniae	strong	51	452302	867936	5412541	no	-	ST2660	0	0	0	0	-	0	-	0	-	0	-	0	-	0	-	wzi461	KL139	?-+*	Good	95.74%	KL139_18_manB	O3b	O3b	?-	Good	97.74%	O3b_02_manB	-	-	-	-	-	-	-	-
HFGJVBBXY_41-20PK_GATGCCGG-TCGTAGAT	Thailand	No				Klebsiella quasipneumoniae subsp. quasipneumoniae	strong	86	269103	681066	5573918	no	-	ST4762	0	0	0	0	-	0	-	0	-	0	-	0	-	0	-	-	KL11	none	Very high	99.71%	NA	O12	O12	none	Very high	98.45%	NA	-	-	-	-	-	-	-	-
HFGJVBBXY_44-21PK_TCGAAGCT-CTCAGTGC	Thailand	No				Klebsiella quasipneumoniae subsp. similipneumoniae	strong	25	757208	1204243	5096600	no	-	ST4779	0	0	0	0	-	0	-	0	-	0	-	0	-	0	-	-	KL30	?-*	Good	94.87%	KL30_18_manC	O3/O3a	O3/O3a	?-	Good	95.92%	O3/O3a_01_manC	-	-	-	-	-	-	-	-
HFGJVBBXY_47-22PK_CAGAAGAT-CAATGTAC	Thailand	No				Klebsiella pneumoniae	strong	38	709978	1934077	5269790	no	-	ST1995	0	0	0	0	-	0	-	0	-	0	-	0	-	0	-	wzi394	KL153	none	Very high	99.96%	NA	O2v1	O2	none	Very high	98.56%	NA	-	-	-	-	-	-	-	-
HFGJVBBXY_49-23PK_CTACGAAG-CTGTCGAG	Thailand	No				Klebsiella quasipneumoniae subsp. similipneumoniae	strong	47	419080	1506898	5390624	no	-	ST138	0	0	4	4	-	0	-	0	-	0	-	0	-	0	-	wzi231	KL170	?-+	Good	99.98%	KL170_17	O5	O5	none	High	94.83%	NA	-	-	-	qnrS1*	-	mphA	-	-
HFGJVBBXY_52-24PK_CTATCATT-AGGTGGTC	Thailand	No				Klebsiella pneumoniae	strong	111	192671	392354	5240748	no	-	ST4791	0	0	4	4	-	0	-	0	-	0	-	0	-	0	-	wzi516	unknown (best match = KL49)	?-+*	None	96.87%	KL49_13_wzx,KL49_14_wcpF,KL49_15	OL101	OL101	-	Good	95.24%	OL101_09_glycosylhydrolase	-	-	-	qnrS1	-	mphA	-	-
HFGJVBBXY_53-25PK_CTGGAAGC-TCTGCACC	Thailand	No				Klebsiella quasipneumoniae subsp. quasipneumoniae	strong	67	367417	871742	5388263	no	-	ST4767	0	0	0	0	-	0	-	0	-	0	-	0	-	0	-	wzi425	KL127	*	Very high	96.24%	NA	OL103	OL103	none	Very high	98.55%	NA	-	-	-	-	-	-	-	-
HFGJVBBXY_56-26PK_AAGTACAG-GACGTGAC	Thailand	No				Klebsiella quasipneumoniae subsp. quasipneumoniae	strong	96	249314	715262	5475715	no	-	ST4811	0	0	0	0	-	0	-	0	-	0	-	0	-	0	-	-	unknown (best match = KL33)	?-+	None	79.74%	KL33_07_wzb,KL33_08_wzc,KL33_09_wckM,KL33_10_wckL,KL33_11_wcuQ,KL33_12_wzx,KL33_13_wckK,KL33_14_manC,KL33_15_manB,KL33_16_wbaZ,KL33_17_wcaJ,KL33_18_wzy,KL33_19_wckJ	O3/O3a	O3/O3a	none	Very high	96.07%	NA	-	-	-	-	-	-	-	-
HFGJVBBXY_59-27PK_TCGGCACC-GACGTTGG	Thailand	No				Klebsiella pneumoniae	strong	58	397919	813254	5412566	no	-	ST580	0	0	7	9	-	0	-	0	-	0	-	0	-	0	-	wzi64	KL64	none	Perfect	100.00%	NA	O1v1	O1	none	Very high	98.64%	NA	aadA2^;aph3-Ia.v1^	-	-	qnrS1	-	mphA	-	-
HFGJVBBXY_62-28PK_TGGTGCAC-GTGATTCC	Thailand	No				Klebsiella pneumoniae	strong	39	405031	1284214	5363913	no	-	ST727	0	0	7	7	-	0	-	0	-	0	-	0	-	0	-	wzi83	KL23	none	Very high	99.88%	NA	O2v2	O2	none	Very high	98.51%	NA	aadA2^	-	-	qnrS1	-	mphA	-	-
HFGJVBBXY_63-29PK_CAGGTTCC-GGTGTTCG	Thailand	No				Klebsiella pneumoniae	strong	55	355563	1302779	5308492	no	-	ST1213	0	0	0	0	-	0	-	0	-	0	-	0	-	0	-	wzi74	KL103	*	Very high	96.71%	NA	O1v1	O1	none	Very high	98.57%	NA	-	-	-	-	-	-	-	-
HFGJVBBXY_66-31PK_GAAGAGGC-TAGCACTT	Thailand	No				Klebsiella pneumoniae	strong	28	422183	1475381	5148588	no	-	ST4423	0	0	0	0	-	0	-	0	-	0	-	0	-	0	-	wzi99	KL128	none	Very high	99.88%	NA	O3b	O3b	none	Very high	99.07%	NA	-	-	-	-	-	-	-	-
HFGJVBBXY_69-33PK_AAGAGAGC-ACTGGCTG	Thailand	No				Klebsiella quasipneumoniae subsp. quasipneumoniae	strong	32	459489	1019758	5222469	no	-	ST4772	0	0	0	0	-	0	-	0	-	0	-	0	-	0	-	-	KL124	*	Very high	95.94%	NA	O3/O3a	O3/O3a	none	Very high	96.02%	NA	-	-	-	-	-	-	-	-
HFGJVBBXY_71-34PK_TGAACAGG-TTGTTCTC	Thailand	No				Klebsiella pneumoniae	strong	67	208863	623190	5188878	no	-	ST4829	0	0	0	0	-	0	-	0	-	0	-	0	-	0	-	wzi12	KL12	-	High	99.18%	KL12_11,KL12_12_wzy	O3b	O3b	none	Very high	98.75%	NA	-	-	-	-	-	-	-	-
HFGJVBBXY_72-35PK_CATTGCAC-GCTGCATG	Thailand	No				Klebsiella pneumoniae	strong	82	226798	451996	5328375	no	-	ST1301	0	0	0	0	-	0	-	0	-	0	-	0	-	0	-	-	KL115	none	Very high	99.60%	NA	O3b	O3b	none	Very high	99.05%	NA	-	-	-	-	-	-	-	-
HFGJVBBXY_74-36PK_CGGATAAC-CGTTCGGC	Thailand	No				Klebsiella pneumoniae	strong	61	314701	1026183	5295647	no	-	ST4802	0	0	4	5	-	0	-	0	-	0	-	0	-	0	-	wzi499	KL45	-	High	99.82%	KL45_13_wzx	O2v2	O2	-+	Good	98.51%	O1/O2v2_06_wbbO	strA.v1;strB.v1	-	-	-	-	-	-	-
HFGJVBBXY_76-37PK_CTACTGAC-CATCCTCC	Thailand	No				Klebsiella pneumoniae	strong	61	376482	1931173	5406322	no	-	ST1995	0	0	0	0	-	0	-	0	-	0	-	0	-	0	-	wzi394	KL153	none	Very high	99.95%	NA	O2v1	O2	none	Very high	98.56%	NA	-	-	-	-	-	-	-	-
HFGJVBBXY_78-38PK_TGTGTGCC-ACCTGATG	Thailand	No				Klebsiella quasipneumoniae subsp. quasipneumoniae	strong	101	358196	890643	5682668	no	-	ST144	0	0	4	8	-	0	-	0	-	0	-	0	-	0	-	-	unknown (best match = KL122)	?-+*	None	76.41%	KL122_05_wzb,KL122_06_wzc,KL122_07_wzy,KL122_08_wcuC,KL122_09_wckM,KL122_10_wcuQ,KL122_11_wcuD,KL122_12,KL122_13_wzx,KL122_14_wbaZ,KL122_15_wcaJ,KL122_18_manB	O3/O3a	O3/O3a	?-	Good	99.16%	O3/O3a_02_manB	aadA2^;aph3-Ia.v1^;strA.v1;strB.v1	-	-	-	-	-	-	-
HFGJVBBXY_81-39PK_CTACTCGA-GTTCATCT	Thailand	No				Klebsiella pneumoniae	strong	36	371860	776870	5065430	no	-	ST200	0	0	0	0	-	0	-	0	-	0	-	0	-	0	-	wzi451	unknown (best match = KL145)	?-+*	None	93.16%	KL145_02_cpsACP,KL145_11_wckF,KL145_19_rmlB,KL145_20_rmlA,KL145_22_rmlC	OL103	OL103	?-*	Good	94.58%	OL103_01_rmlC	-	-	-	-	-	-	-	-
HFGJVBBXY_84-40PK_TCTTAAGT-ATTCAGCG	Thailand	No				Klebsiella pneumoniae	strong	87	196188	535431	5411226	no	-	ST113	0	0	0	0	-	0	-	0	-	0	-	0	-	0	-	wzi355	KL114	none	Very high	99.19%	NA	O3/O3a	O3/O3a	none	Very high	97.86%	NA	-	-	-	-	-	-	-	-
HFGJVBBXY_90-42PK_CTGATTGA-AGTGTGTC	Thailand	No				Klebsiella quasipneumoniae subsp. quasipneumoniae	strong	84	183292	535932	5255396	no	-	ST4758	0	0	0	0	-	0	-	0	-	0	-	0	-	0	-	-	unknown (best match = KL17)	?-+*	None	77.16%	KL17_05_wzb,KL17_07_wzy,KL17_08_wctR,KL17_09_wctS,KL17_10_wctT,KL17_11_wctU,KL17_12_wcaJ,KL17_13_wcmZ,KL17_14_wzx	unknown (best match = OL102)	unknown	-*	None	82.69%	OL102_05_wbbL,OL102_06_rhamnan,OL102_07_wzm,OL102_08_wzt	-	-	-	-	-	-	-	-
HFGJVBBXY_92-43PK_TTAGAGTC-TCGTCACA	Thailand	No				Klebsiella quasipneumoniae subsp. quasipneumoniae	strong	85	380957	797805	5206767	no	-	ST4826	0	0	0	0	-	0	-	0	-	0	-	0	-	0	-	wzi517	KL70	+*	Good	95.52%	NA	O3b	O3b	none	Very high	98.77%	NA	-	-	-	-	-	-	-	-
HFGJVBBXY_95-44PK_CCGCTGTT-TGCGGTCT	Thailand	No				Klebsiella pneumoniae	strong	40	425669	1331068	5372933	no	-	ST17	0	0	0	0	-	0	-	0	-	0	-	0	-	0	-	wzi82	KL23	none	Very high	99.95%	NA	O2v2	O2	none	Very high	98.44%	NA	-	-	-	-	-	-	-	-
HFGJVBBXY_99-47PK_AAGGAGTT-ATCTAATT	Thailand	No				Klebsiella pneumoniae	strong	114	180602	356469	5407304	no	-	ST4786	0	0	0	0	-	0	-	0	-	0	-	0	-	0	-	wzi356	KL117	none	Very high	99.36%	NA	O2v2	O2	none	Very high	98.23%	NA	-	-	-	-	-	-	-	-
[truncated: 63 more columns]
