# Supplementary material for: Highly conserved composite transposon harbouring aerobactin iuc3 in Klebsiella pneumoniae from pigs
Source: Microb Genom. 2023 Feb 23;9(2):mgen000960. doi: 10.1099/mgen.0.000960 (PMC9997749; doi:10.1099/mgen.0.000960)
Supplement: Supplementary material 2 [file mgen-9-960-s002.xlsx]

## Sheet: Legend
Supplementary Table S2:
Aerobactin plasmid summary
Paper title:	Highly conserved composite transposon harbouring aerobactin iuc3 in Klebsiella pneumoniae from pigs
DOI	https://doi.org/MGEN-D-22-00369
This table contains a summary of all the complete plasmids harbouring aerobactin and their respective accessions.

## Sheet: Data
sample	mobsuite_plasmid_id	accession	size	gc	mobsuite_replicon	plasmidfinder_replicon	pmlst
HFGJVBBXY_11-7PK_TGCGTACA-TATGAGAA	plasmid_AA454	JAMCDN010000002	192478	50.2665	IncFIB,IncFII,rep_cluster_2183	IncFIB(K),IncFII(pKP91)	[K4:A-:B-]
HFGJVBBXY_208-118PK_ATCGTTAG-ACTTCGCA	plasmid_AA454	JAMCDM010000002	154224	51.8499	IncFIB,IncFII,rep_cluster_2183	IncFIB(K),IncFII(K)	[K5:A-:B-]
HFGJVBBXY_238-152PK_AGTCAATT-GACCGTGC	plasmid_AA454	JAMCDL010000002	110375	49.6063	IncFIB,IncR	IncFIB(K),IncR	[F-:A-:B-]
HFGJVBBXY_240-162PK_AGTATGTC-TACTGACC	plasmid_AA454	JAMCDK010000002	166737	50.0975	IncFIB,IncFII	IncFIB(K),IncFII(pKP91)	[K9:A-:B-]
2019-01-1336	plasmid_AA454	JAMCDJ010000002	168896	50.4725	IncFIB,IncFII	IncFIB(K)	[K10:A-:B-]
2019-01-1759	plasmid_AA454	JAMCDI010000002	150155	49.702	IncFIB,IncFII	IncFIB(K),IncFII(pKP91)	[K9:A-:B-]
2019-01-1806	plasmid_AA454	JAMCDH010000002	148386	50.0458	IncFIB,IncFII	IncFIB(K),IncFII(pKP91)	[K9:A-:B-]
2019-01-1961	plasmid_AA454	JAMCDG010000002	142485	50.4502	IncFIB,IncFII	IncFIB(K)	[K31:A-:B-]
2019-01-3162	plasmid_AA454	JAMCDF010000002	164800	49.6305	IncFIB,IncFII,rep_cluster_2077	IncFIB(AP001918)	[K31:A-:B-]
2019-01-3185	plasmid_AA454	JAMCDE010000002	210134	49.8729	IncFIB,IncFII,rep_cluster_2077	IncFIB(AP001918)	[K31:A-:B59]
2019-01-326	plasmid_AA454	JAMCDD010000002	188202	49.44	IncFIB,IncFII,rep_cluster_2077	IncFIB(AP001918)	[K31:A-:B59]
2019-01-4380	plasmid_AA454	JAMCDC010000002	155817	49.5947	IncFIB,IncFII	IncFIB(K),IncFII(pKP91)	[K9:A-:B-]
2019-01-4637	plasmid_AA454	JAMCDB010000002	151171	50.0513	IncFIB,IncFII	IncFIB(K),IncFII(pKP91)	[K9:A-:B-]
2019-01-4937	plasmid_AA454	JAMCDA010000002	147121	50.4496	IncFIB,IncFII	IncFIB(K)	[K10:A-:B-]
2019-01-897	plasmid_AA454	JAMCCZ010000002	168907	49.7327	IncFIB,IncFII	IncFIB(K)	[K12:A-:B-]
2019-01-902	plasmid_novel_cca52ec59f51ecfbcb801ba8ad41a9b7	JAMCCY010000002	189484	49.2738	IncFIB,IncFII,rep_cluster_2077	IncFIB(AP001918)	[K31:A-:B-]
