# Supplementary material for: Highly conserved composite transposon harbouring aerobactin iuc3 in Klebsiella pneumoniae from pigs
Source: Microb Genom. 2023 Feb 23;9(2):mgen000960. doi: 10.1099/mgen.0.000960 (PMC9997749; doi:10.1099/mgen.0.000960)
Supplement: Supplementary material 3 [file mgen-9-960-s003.xlsx]

## Sheet: Legend
Supplementary Table S3:
Composite transposon analysis results
Paper title:	Highly conserved composite transposon harbouring aerobactin iuc3 in Klebsiella pneumoniae from pigs
DOI	https://doi.org/MGEN-D-22-00369
This table contains a summary of the composite transposon structural analyses results for the manual inspection, the Mobile Element Finder result, and the ISFinder results

## Sheet: Data
	Manually inferred CoTn					Mobile element finder inferred CoTn											ISFinder blast results
id	start	end	length	start_element	end_element	name	start	end	length	family	group	aln_cov_flanking_mges	seq_id_flanking_mges	strand	accession	note	sseqid_left	qstart_left	qend_left	aln_length_left	slen_left	pident_left	perc_length_left	sseqid_right	qstart_right	qend_right	aln_length_right	slen_right	pident_right	perc_length_right
5578-2_S28_L001_aerobactin_contig	15916	31588	15672	Insertion sequence IS1222 ribosomal frameshifting element	Insertion sequence IS1222 ribosomal frameshifting element	cn_16269_ISSen4	15611	31880	16269	IS3	IS407	39.23	87.88	forward	EU219534	low prediction quality	ISKpn78_IS3_IS407	15612	16100	495	1221	91.111	40.5	ISKpn78_IS3_IS407	31168	31428	278	1221	79.856	22.8
CP041094	8098	23560	15462	Transposase	Insertion sequence IS1222 ribosomal frameshifting element	cn_15695_ISSen4	8157	23852	15695	IS3	IS407	30.14	86.88	forward	EU219534	low prediction quality	ISKpn78_IS3_IS407	8158	8533	381	1221	90.289	31.2	ISKpn78_IS3_IS407	23140	23365	236	1221	82.203	19.3
ERR3932286_aerobactin_contig	73368	89040	15672	Insertion sequence IS1222 ribosomal frameshifting element	Insertion sequence IS1222 ribosomal frameshifting element	cn_16269_ISSen4	73063	89332	16269	IS3	IS407	39.23	87.88	forward	EU219534	low prediction quality	ISKpn78_IS3_IS407	73064	73552	495	1221	91.111	40.5	ISKpn78_IS3_IS407	88620	88880	278	1221	80.216	22.8
HFGJVBBXY_11-7PK_TGCGTACA-TATGAGAA_hybrid_assembly_plasmid_AA454	8459	24131	15672	Insertion sequence IS1222 ribosomal frameshifting element	Insertion sequence IS1222 ribosomal frameshifting element	cn_16269_ISSen4	8154	24423	16269	IS3	IS407	39.23	87.88	forward	EU219534	low prediction quality	ISSpr2_IS3_IS407	8155	8643	495	1221	83.636	40.5	ISKpn78_IS3_IS407	23711	23971	278	1221	80.216	22.8
HFGJVBBXY_208-118PK_ATCGTTAG-ACTTCGCA_hybrid_assembly_plasmid_AA454	9066	24734	15668	Insertion sequence IS1222 ribosomal frameshifting element	Insertion sequence IS1222 ribosomal frameshifting element	cn_16269_ISSen4	8757	25026	16269	IS3	IS407	38.9	87.37	forward	EU219534	low prediction quality	ISKpn78_IS3_IS407	8758	9250	499	1221	90.581	40.9	ISKpn78_IS3_IS407	24314	24574	278	1221	80.576	22.8
HFGJVBBXY_238-152PK_AGTCAATT-GACCGTGC_hybrid_assembly_plasmid_AA454	9063	24731	15668	Insertion sequence IS1222 ribosomal frameshifting element	Insertion sequence IS1222 ribosomal frameshifting element	cn_16265_ISSen4	8758	25023	16265	IS3	IS407	39.23	88.08	forward	EU219534	low prediction quality	ISKpn78_IS3_IS407	8759	9247	495	1221	91.313	40.5	ISKpn78_IS3_IS407	24311	24571	278	1221	80.576	22.8
HFGJVBBXY_240-162PK_AGTATGTC-TACTGACC_hybrid_assembly_plasmid_AA454	8098	23560	15462	Transposase	Insertion sequence IS1222 ribosomal frameshifting element	cn_15695_ISSen4	8157	23852	15695	IS3	IS407	30.14	86.88	forward	EU219534	low prediction quality	ISKpn78_IS3_IS407	8158	8533	381	1221	90.289	31.2	ISKpn78_IS3_IS407	23140	23365	236	1221	82.203	19.3
KGVETS-2019-01-1336_hybrid_assembly_plasmid_AA454	9054	24722	15668	Insertion sequence IS1222 ribosomal frameshifting element	Insertion sequence IS1222 ribosomal frameshifting element	cn_16265_ISSen4	8749	25014	16265	IS3	IS407	39.23	88.08	forward	EU219534	low prediction quality	ISKpn78_IS3_IS407	8750	9238	495	1221	91.313	40.5	ISKpn78_IS3_IS407	24302	24562	278	1221	80.576	22.8
KGVETS-2019-01-1759_hybrid_assembly_plasmid_AA454	8460	24132	15672	Insertion sequence IS1222 ribosomal frameshifting element	Insertion sequence IS1222 ribosomal frameshifting element	cn_16269_ISSen4	8155	24424	16269	IS3	IS407	39.23	87.88	forward	EU219534	low prediction quality	ISKpn78_IS3_IS407	8156	8644	495	1221	91.111	40.5	ISKpn78_IS3_IS407	23712	23972	278	1221	80.216	22.8
KGVETS-2019-01-1806_hybrid_assembly_plasmid_AA454	8459	24131	15672	Insertion sequence IS1222 ribosomal frameshifting element	Insertion sequence IS1222 ribosomal frameshifting element	cn_16269_ISSen4	8154	24423	16269	IS3	IS407	39.23	87.88	forward	EU219534	low prediction quality	ISKpn78_IS3_IS407	8155	8643	495	1221	91.111	40.5	ISKpn78_IS3_IS407	23711	23971	278	1221	80.216	22.8
KGVETS-2019-01-1961_hybrid_assembly_plasmid_AA454	9062	24730	15668	Insertion sequence IS1222 ribosomal frameshifting element	Insertion sequence IS1222 ribosomal frameshifting element	cn_16265_ISSen4	8757	25022	16265	IS3	IS407	39.23	88.08	forward	EU219534	low prediction quality	ISKpn78_IS3_IS407	8758	9246	495	1221	91.313	40.5	ISKpn78_IS3_IS407	24310	24570	278	1221	80.576	22.8
KGVETS-2019-01-3162_hybrid_assembly_plasmid_AA454	7696	23367	15671	Insertion sequence IS1222 ribosomal frameshifting element	Insertion sequence IS1222 ribosomal frameshifting element	cn_16268_ISSen4	7391	23659	16268	IS3	IS407	39.23	87.68	forward	EU219534	low prediction quality	ISKpn78_IS3_IS407	7392	7880	495	1221	90.909	40.5	ISKpn78_IS3_IS407	22947	23207	278	1221	79.856	22.8
KGVETS-2019-01-3185_long_assembly_plasmid_AA454	58395	74066	15671	Insertion sequence IS1222 ribosomal frameshifting element	Insertion sequence IS1222 ribosomal frameshifting element	cn_16268_ISSen4	58090	74358	16268	IS3	IS407	39.23	87.47	forward	EU219534	low prediction quality	ISKpn78_IS3_IS407	58091	58579	495	1221	90.707	40.5	ISKpn78_IS3_IS407	73646	73906	278	1221	79.856	22.8
KGVETS-2019-01-326_long_assembly_plasmid_AA454	60752	76423	15671	Insertion sequence IS1222 ribosomal frameshifting element	Insertion sequence IS1222 ribosomal frameshifting element	cn_16268_ISSen4	60447	76715	16268	IS3	IS407	39.23	87.68	forward	EU219534	low prediction quality	ISKpn78_IS3_IS407	60448	60936	495	1221	90.909	40.5	ISKpn78_IS3_IS407	76003	76263	278	1221	79.856	22.8
KGVETS-2019-01-4380_hybrid_assembly_plasmid_AA454	8459	24131	15672	Insertion sequence IS1222 ribosomal frameshifting element	Insertion sequence IS1222 ribosomal frameshifting element	cn_16269_ISSen4	8154	24423	16269	IS3	IS407	39.23	87.88	forward	EU219534	low prediction quality	ISKpn78_IS3_IS407	8155	8643	495	1221	91.111	40.5	ISKpn78_IS3_IS407	23711	23971	278	1221	80.216	22.8
KGVETS-2019-01-4637_hybrid_assembly_plasmid_AA454	8459	24131	15672	Insertion sequence IS1222 ribosomal frameshifting element	Insertion sequence IS1222 ribosomal frameshifting element	cn_16269_ISSen4	8154	24423	16269	IS3	IS407	39.23	87.88	forward	EU219534	low prediction quality	ISKpn78_IS3_IS407	8155	8643	495	1221	91.111	40.5	ISKpn78_IS3_IS407	23711	23971	278	1221	80.216	22.8
KGVETS-2019-01-4937_hybrid_assembly_plasmid_AA454	9064	24732	15668	Insertion sequence IS1222 ribosomal frameshifting element	Insertion sequence IS1222 ribosomal frameshifting element	cn_16265_ISSen4	8759	25024	16265	IS3	IS407	39.23	88.08	forward	EU219534	low prediction quality	ISKpn78_IS3_IS407	8760	9248	495	1221	91.313	40.5	ISKpn78_IS3_IS407	24312	24572	278	1221	80.576	22.8
KGVETS-2019-01-897_hybrid_assembly_plasmid_AA454	8451	24130	15679	Insertion sequence IS1222 ribosomal frameshifting element	Insertion sequence IS1222 ribosomal frameshifting element	cn_16276_ISSen4	8146	24422	16276	IS3	IS407	39.23	87.88	forward	EU219534	low prediction quality	ISKpn78_IS3_IS407	8147	8635	495	1221	91.111	40.5	ISKpn78_IS3_IS407	23710	23935	236	1221	82.203	19.3
KGVETS-2019-01-902_hybrid_assembly_plasmid_novel_cca52ec59f51ecfbcb801ba8ad41a9b7	7697	23368	15671	Insertion sequence IS1222 ribosomal frameshifting element	Insertion sequence IS1222 ribosomal frameshifting element	cn_16268_ISSen4	7392	23660	16268	IS3	IS407	39.23	87.68	forward	EU219534	low prediction quality	ISKpn78_IS3_IS407	7393	7881	495	1221	90.909	40.5	ISKpn78_IS3_IS407	22948	23208	278	1221	79.856	22.8
MK649826	9063	24732	15669	Insertion sequence IS1222 ribosomal frameshifting element	Insertion sequence IS1222 ribosomal frameshifting element	cn_16266_ISSen4	8758	25024	16266	IS3	IS407	39.23	88.08	forward	EU219534	low prediction quality	ISKpn78_IS3_IS407	8759	9247	495	1221	91.313	40.5	ISKpn78_IS3_IS407	24312	24572	278	1221	80.576	22.8
MK649829	8459	24131	15672	Insertion sequence IS1222 ribosomal frameshifting element	Insertion sequence IS1222 ribosomal frameshifting element	cn_16269_ISSen4	8154	24423	16269	IS3	IS407	39.23	87.88	forward	EU219534	low prediction quality	ISSpr2_IS3_IS407	8155	8643	495	1221	83.636	40.5	ISKpn78_IS3_IS407	23711	23971	278	1221	80.216	22.8
