# Supplementary material for: Highly conserved composite transposon harbouring aerobactin iuc3 in Klebsiella pneumoniae from pigs
Source: Microb Genom. 2023 Feb 23;9(2):mgen000960. doi: 10.1099/mgen.0.000960 (PMC9997749; doi:10.1099/mgen.0.000960)
Supplement: Supplementary material 4 [file mgen-9-960-s004.xlsx]

## Sheet: Legend
Supplementary Table S4:
Composite transposon BLAST results
Paper title:	Highly conserved composite transposon harbouring aerobactin iuc3 in Klebsiella pneumoniae from pigs
DOI	https://doi.org/MGEN-D-22-00369
This table contains information on the hits from the composite transposon BLAST search.

## Sheet: Data
accession	organism	origin	country	sample
MK649827	Klebsiella pneumoniae	Homo sapiens	Laos	Blood
CP073792	Klebsiella pneumoniae	Homo sapiens	Norway	Blood
CP057315	Klebsiella pneumoniae	Swine	UK	Faecal
CP057723	Klebsiella pneumoniae	Swine	UK	Faecal
CP075549	Klebsiella pneumoniae	Unknown	China	Carcass
CP075458	Klebsiella pneumoniae	Swine	China	Faecal
CP075453	Klebsiella pneumoniae	Swine	China	Faecal
CP075304	Klebsiella pneumoniae	Unknown	China	Carcass
CP075297	Klebsiella pneumoniae	Unknown	China	Carcass
CP075292	Klebsiella pneumoniae	Unknown	China	Carcass
CP075264	Klebsiella pneumoniae	Swine	China	Faecal
CP075272	Klebsiella pneumoniae	Swine	China	Faecal
CP075253	Klebsiella pneumoniae	Swine	China	Blood
CP072497	Klebsiella pneumoniae	Homo sapiens	China	Sputum
CP073789	Klebsiella pneumoniae	Homo sapiens	Norway	Blood
CP024459	Klebsiella pneumoniae	Homo sapiens	Thailand	Sputum
MT269851	Klebsiella pneumoniae	Homo sapiens	China	Blood
CP050860	Klebsiella pneumoniae	Homo sapiens	China	Urine
CP047635	Klebsiella pneumoniae	Unknown	China	Blood
CP089955	Klebsiella pneumoniae	Homo sapiens	China	Unknown
MZ475708	Klebsiella pneumoniae	Unknown	China	Unknown
MZ475699	Escherichia coli	Unknown	China	Unknown
MZ475695	Klebsiella pneumoniae	Unknown	China	Unknown
CP075553	Klebsiella pneumoniae	Swine	China	Faecal
CP075277	Klebsiella pneumoniae	Swine	China	Faecal
MT269849	Klebsiella pneumoniae	Homo sapiens	China	Blood
CP068973	Klebsiella pneumoniae	Homo sapiens	China	Urine
CP063914	Klebsiella pneumoniae	Homo sapiens	China	Faecal
CP063859	Klebsiella pneumoniae	Deer	China	Unknown
MN821369	Klebsiella pneumoniae	Unknown	China	Unknown
CP030303	Klebsiella pneumoniae	Homo sapiens	China	Unknown
CP035776	Klebsiella pneumoniae	Rabbit	China	Unknown
CP057100	Klebsiella pneumoniae	Swine	UK	Faecal
CP075309	Klebsiella pneumoniae	Unknown	China	Carcass
CP071821	Klebsiella pneumoniae subsp. pneumoniae	Homo sapiens	Thailand	Faecal
MZ156798	Klebsiella pneumoniae	Unknown	China	BAL
CP063852	Klebsiella pneumoniae	Unknown	China	Faecal
CP089863	Klebsiella pneumoniae	Homo sapiens	USA	Blood
